# Supplementary material for: 5S‐IGS rDNA in wind‐pollinated trees (Fagus L.) encapsulates 55 million years of reticulate evolution and hybrid origins of modern species
Source: Plant J. 2021 Nov 29;109(4):909–26. doi: 10.1111/tpj.15601 (PMC9299691; doi:10.1111/tpj.15601)
Supplement: Supplementary file 5 — Data S5. Tabulation and characterization of gene incongruence seen in, and phylogenetic information that can be extracted from, the 28‐gene data of Jiang et al. (2021); including tree inference, bootstrapping and gene‐wise model statistics. [file TPJ-109-909-s002.xlsx]

## Sheet: Content
Data S5. Tabulation and characterisation of gene incongruence seen in, and phylogenetic information that can be extracted from, the 28-gene data of Jiang et al. (2021)
Sheet	Content
Summary	General overview about information content of each individual gene
NUC	Data coverage: number of defined characters (non-missing, non-gap nucleotides) tabulated per phase (each individual represented by two phases) and gene
AccHostList	Associate-host list used for dephasing Jiang et al.'s data into actual individual-wise data (2ISP-enriched)
GeneTrees	Statistics of gene-wise analyses (matrix dimensions, base frequencies, in-run optimised substitution model)
GenewiseSplitSupport	Tabulation of gene-wise split support based on non-parametric bootstrapping (BS)
	Only BS supports > 25 are listed (extracted from corresponding BS consensus networks), and only for splits that received moderate to unambiguous support from at least one gene.
… 2ISP	Tabulation of mutation patterns, including intra-individual polymorphism, for each gene (all variable sites are listed)
	Visual note: Parsimony-unformative columns are blended out.
… rHT	Same, but for the originally used (by Jiang et al.) phased reconstructed (artificial) haplotypes (two per individual).
	Note: These data were not used for our re-investigation and are only included for documentation purposes (since not documented or discussed by Jiang et al.)

## Sheet: Summary
						Number (N) of lineage-conserved/ -restricted mutations
Gene	Ntot	NPI	N2ISP	NE|B	NA|P	NSG	NMu	NJE	NJa	NEn	NWEA	NSy	NOr	NEAS	NCr	NHP	NHa	NPa	NLo	NLu	NENA	NGr	NMx	Length polymorphism	General remarks
P4	40	20	12	0	0	4	0	0	1	0	4	0	0	0	1	0	0	1	0	0	0	1	0	None	Unmodified ancestral sequence conserved in Hidalgo and Fujian
P12	37	26	3	0	0	5	0	0	0	0	1	0	0	1	0	0	0	0	1	0	3	0	0	None	Sg. Engleriana near-invariable; Fujian longipetiolata lacks EAS-clade conserved mutation
P14	40	30	20	0	0	4	3	0	0	0	0	3	2	0	0	0	0	0	0	0	0	1	0	Insignificant	Sg. Fagus with two potential paralogues; apparently co-existing in one Hidalgo individual
P21	50	46	18	0	1	3	0	2	0	0	0	0	0	1	0	0	0	0	0	0	2	0	0	None	Relative high structuring, hayatae recombines mutations conserved within North American/west-Eurasian spp. vs. East Asian spp.
P28	38	25	11	4	0	2	1	0	0	0	0	0	0	0	0	1	1	0	0	1	2	0	1	Two indels in F. grandifolia s.l.	More variation in sg. Engleriana/grandifolia than in Eurasian sg. Fagus spp.; forth E|B mutation not found in multinervis
P34	47	32	21	0	0	0	2	0	0	0	0	1	0	0	1	0	0	0	0	0	0	0	0	2-nt insert in F. grandifolia s.str.	Two main sequence types differing by 5 consistent transitions, intermixing in multinervis and SE. Turkey; lucida with pronounced intra-individual/-species diversity
P37	36	20	10	0	0	1	0	0	1	0	0	0	0	0	0	0	0	0	1	1	1	0	0	2-nt deletion in one sg. Fagus type	Three basic sequence types in sg. Fagus: Cr + Sy, Lo + Lu, Ha + Gr; only SG mutation shared by one longipetiolata
P38	43	26	11	0	0	2	0	0	0	0	0	4	1	0	0	0	0	0	1	2	1	2	1	Minor (sylvatica s.str., lucida)	Most species/pairs with lineage-conserved mutationsa, except F. hayatae (2 indiv. missing); F. crenata showing the putative ancestral type of subg. Fagus
P42	50	36	8	0	0	10	3	0	0	0	2	0	0	0	0	0	2	2	4	0	0	0	0	Minor (2 mult.T bits)	Beyond subgeneric split, little information; longipetiolata with most distinct sequence in sg. Fagus, grandifolia with least distinct
P48	54	23	15	0	0	5	0	0	0	0	0	0	0	0	1	0	0	0	0	0	1	0	1	5-nt insert in F. engleriana	Sorted but max. 2 diff. to consensus (≡ Sichuan longipetiolata) in sg. Fagus (except Jiangxi longip.); ENA mutation as 2ISP in single japonica
P49	38	25	18	0	0	0	0	0	1	1	0	0	0	0	1	0	0	0	0	0	1	0	0	None	Sg. Fagus with two main sequence types, possibly recombined, mixing in pashanica. longipetiolata with unique combination, reticulation apparent in mexicana
P50	28	15	5	0	0	0	0	0	0	0	0	1	0	0	1	0	0	0	1	0	0	0	0	None	Few SNPs, but very clear differentiation pattern; sg. Engleriana sequence shared by two Hidalgo individuals and Sichuan hayatae
P52	50	30	15	0	0	9	0	0	0	0	0	0	0	0	2	0	0	0	0	1	0	0	0	2-codon(?) duplication in sg. Engleriana	Sg. Fagus with two main genetic lineages, highly structured but poorly sorted; 1 SG mutation found as 2ISP in Osmaniye beech/ Fujian longipet. with lucida genotype
P54	34	22	2	0	1	6	0	0	0	0	0	0	0	1	0	2	0	0	0	3	2	1	1	None	No prominent heterozygosity, well-sorted; last SG mutation missing in one indiv.
P67	48	27	18	0	0	0	0	0	0	0	0	0	0	0	0	0	0	0	0	0	0	0	0	Unclear	Very poor sorting of mutational patterns (many involving 2ISPs). Data would need to be verified by cloning (paralogues?).
P69	70	47	19	0	0	11	0	0	0	0	0	0	0	0	1	0	1	3	0	1	1	0	0	1 lineage-split, 3 singletons	Same diversity in both subgenera, but sg. Fagus better sorted; generally higher diversity in low-lat. E. Asianb vs high-lat. spp.
P72	58	35	3	0	0	9	2	0	0	2	2	0	1	0	0	1	1	0	0	0	2	1	0	Minor (3 SNLPs)	Well structured but incompletely sorted in E. Asian sg. Fagus
P90	42	15	8	0	0	0	0	0	0	0	0	0	0	0	0	0	0	0	0	0	5	0	0	None	Uninformative except for separating North American sp(p).
P97	53	35	9	0	0	8	0	0	2	0	6	0	1	0	0	0	2	0	3	1	1	1	0	Only singletons	Well sorted, W. Eurasian spp. most distinct; (western) orientalis-specific SNP found in one Osmanyie individual
P98	44	19	7	0	0	4	1	0	1	0	0	0	0	0	0	0	1	0	0	0	0	0	0	2-codon(?) duplication in sg. Engleriana	Few potentially informative patterns; 2 SG mutations missing in one individual each
F114	55	42	29	0	0	0	6	5	0	0	0	0	0	0	0	0	3	2	2	0	1	0	2	31-nt del. in West-Eurasian individuals	Well structured, with four combined tree-incongruent main types and mixes in Mexico, western Eurasia and Japan
F128	38	28	15	0	0	8	0	0	0	0	0	2	0	0	0	4	0	0	1	2	2	0	0	Minor	High specifity in sg. Fagus except for west-Eurasian + crenata; 1 SG mutation realised as 2ISP in the English individual
F138	24	22	11	0	0	0	0	0	1	0	1	0	0	0	2	1	0	1	0	0	3	0	0	None	Two main types differing by six point mutations + intermediates/mixes (lucida, longipetiolata); one longip. genotypically crenata
F159	31	21	17	3	0	4	1	0	2	0	0	0	1	0	0	0	1	0	0	0	2	0	1	One prominent duplication pattern	Only deepest splits resolved; one crenata showing E+B polymorphism; c
F202	63	41	36	0	0	0	0	0	0	0	0	0	0	0	0	0	1	0			2			Insignificant	Diverse but poorly sorted, both subgenera with two potential paralogues; 1 ENA mutation shared with a single japonica
F253	24	20	10	0	0	10	0	0	0	0	0	0	0	0	0	0	0	0	0	0	2	0	0	1 lineage-sorted SNLP	Low-divergent but clear differentiation pattern with the consensual sequence of sg. Fagus retained in sylvatica s.str. (cf. Median network)
F286	33	19	13	0	0	3	0	0	0	0	2	1	0	0	0	2	0	0	0	0	2	1	0	None	Gradual replacement of the putative ancestral sequence types; examplifying signal behing the paraphyletic EAS clade in Jiang et al. (2021, fig. 2)
F289	41	31	21	0	6	4	3	1	1	0	0	3	3	0	0	0	0	0	0	0	0	1	0	1 lineage-split (start of MSA)	Sg. Fagus with two potential paralogues, one linking North American sp(p.) to western Europe
Sum	1209	778	385	7	8	112	22	8	10	3	18	15	9	3	10	11	13	9	14	12	36	9	7
Max	70	47	36	4	6	11	6	5	2	2	6	4	3	1	2	4	3	3	4	3	5	2	2
Max	24	15	2	0	0	0	0	0	0	0	0	0	0	0	0	0	0	0	0	0	0	0	0
Median	41.5	26	12.5	0	0	4	0	0	0	0	0	0	0	0	0	0	0	0	0	0	1	0	0
	Mapped (by median network)
	Explanatory doodle included in Data S1, section 4.5
tot = total number of mutated sites/motives (mostly SNPs); PI = thereof parsimony-informative (individual-level); 2ISP = PI involving intra-individual site polymorphism; SG = supporting two subgenera;
WEA = west-Eurasian clade (F. sylvatica s.l.); EAS = East Asian clade (Jiang et al. 2021); ENA = exclusive to American sp(p).; E|B = Eurasian-Beringian split: Sg. Engleriana + N. American sp(p). | Eurasian spp. of sg. Fagus;
A|P = Atlantic (ENA+WEA)-Pacific (sg. Engleriana + EAS sg. Fagus) split; En, Mu, Ja etc. additional (sub)species-diagnostic mutation patterns (including 2ISPs; Or = western orientalis, may include Osmaniye indiv.; HP = hayatae)
a One japonica with according 2ISPs at the subgenus-split pattern sites; one mexicana showing a potentially ancestral polymorphism (ENA-WEA heterozygote); one lucida mixing longipetiolata + lucida characteristics
b Most evolved genotypes found in pashanica; genotypes of continental (hayatae subsp. pashanica) vs. insular (subsp. hayatae) differ by four conserved and taxon-unique SNPs.
c One SG mutation missing in Hubei engleriana (2 instead 3 TTGAGAG repeats); one ENA mutation found as 2ISP in Henan engleriana

## Sheet: NUC
Note: The two accessions (_1, _2) per individual (first number) represent reconstructed haplotypes generated by de-phasing observed sequence polymorphism. Concatenated as used by Jiang et al. (2021), they likely represent artificial chimeras.
			Number of missing individuals (in- + outgroup)	0	2	2	0	0	0	1	4	3	5	0	0	0	6	1	3	3	1	0	0	7	6	1	0	1	12	5	2
			Ingroup only	0	2	2	0	0	0	1	3	0	5	0	0	0	2	1	1	3	1	0	0	0	1	0	0	1	5	0	0
Species/group	Origin	Accession	Missing genes	P04	P12	P14	P21	P28	P34	P37	P38	P42	P48	P49	P50	P52	P54	P67	P69	P72	P90	P97	P98	F114	F128	F138	F159	F202	F253	F286	F289
engleriana	CN: Hubei	Fagus_engleriana_11_1	1	574	725	666	825	460	682	627	715	683	768	542	614	609	817	701	744	764	666	708	702	636	680	396	601	542	0	442	498		1	1	1	1	1	1	1	1	1	1	1	1	1	1	1	1	1
engleriana	CN: Hubei	Fagus_engleriana_11_2	1	574	725	666	825	460	682	627	715	683	768	542	614	609	817	701	744	764	666	708	702	636	680	396	601	542	0	442	498		1	1	1	1	1	1	1	1	1	1	1	1	1	1	1	1	1
engleriana	CN: Shaanxi	Fagus_engleriana_12_1	1	574	725	666	825	460	682	627	715	683	774	542	614	609	817	684	744	763	666	708	702	636	680	396	608	541	0	442	498		1	1	1	1	1	1	1	1	1	1	1	1	1	1	1	1	1
engleriana	CN: Shaanxi	Fagus_engleriana_12_2	1	574	725	666	825	460	682	627	715	683	774	542	614	609	817	684	744	763	666	708	702	636	680	396	608	541	0	442	498		1	1	1	1	1	1	1	1	1	1	1	1	1	1	1	1	1
engleriana	CN: Hubei	Fagus_engleriana_1_1	0	574	725	666	825	460	682	627	715	681	769	542	614	609	817	684	744	763	666	708	702	636	680	396	607	541	420	442	498		1	1	1	1	1	1	1	1	1	1	1	1	1	1	1	1	1
engleriana	CN: Hubei	Fagus_engleriana_1_2	0	574	725	666	825	460	682	627	715	681	769	542	614	609	817	684	744	763	666	708	702	636	680	396	607	541	420	442	498		1	1	1	1	1	1	1	1	1	1	1	1	1	1	1	1	1
engleriana	CN: Shaanxi	Fagus_engleriana_5_1	2	571	725	666	825	460	682	627	715	681	769	542	614	609	817	684	744	763	666	708	702	636	0	396	607	0	421	442	498		1	1	1	1	1	1	1	1	1	1	1	1	1	1	1	1	1
engleriana	CN: Shaanxi	Fagus_engleriana_5_2	2	571	725	666	825	460	682	627	715	681	769	542	614	609	817	684	744	763	666	708	702	636	0	396	607	0	421	442	498		1	1	1	1	1	1	1	1	1	1	1	1	1	1	1	1	1
engleriana	CN: Henan	Fagus_engleriana_64_1	0	574	725	666	825	460	682	627	715	681	769	542	614	609	817	684	744	763	666	708	702	636	680	396	608	540	421	442	498		1	1	1	1	1	1	1	1	1	1	1	1	1	1	1	1	1
engleriana	CN: Henan	Fagus_engleriana_64_2	0	574	725	666	825	460	682	627	715	681	769	542	614	609	817	684	744	763	666	708	702	636	679	396	608	539	421	442	498		1	1	1	1	1	1	1	1	1	1	1	1	1	1	1	1	1
japonica	JP: Nagano	Fagus_japonica_418_1	0	571	725	666	825	460	682	627	715	683	774	542	614	609	817	684	744	764	666	708	702	636	679	396	615	540	421	442	498		1	1	1	1	1	1	1	1	1	1	1	1	1	1	1	1	1
japonica	JP: Nagano	Fagus_japonica_418_2	0	571	725	666	825	460	682	627	715	683	774	542	614	609	817	684	744	764	666	708	702	636	679	396	608	540	421	442	498		1	1	1	1	1	1	1	1	1	1	1	1	1	1	1	1	1
japonica	JP: Shiga	Fagus_japonica_419_1	2	571	0	0	825	460	682	627	715	682	774	542	614	609	817	686	744	764	666	708	696	636	680	396	615	540	421	442	498		1	0	0	1	1	1	1	1	1	1	1	1	1	1	1	1	1
japonica	JP: Shiga	Fagus_japonica_419_2	2	571	0	0	825	460	682	627	715	682	774	542	614	609	817	686	744	764	666	708	696	636	680	396	608	540	421	442	498		1	0	0	1	1	1	1	1	1	1	1	1	1	1	1	1	1
multinervis	KR: Ulleungdo	Fagus_multinervis_379_1	0	574	725	666	825	460	682	627	715	681	774	542	614	609	817	684	744	764	666	708	701	636	680	396	607	540	421	442	498		1	1	1	1	1	1	1	1	1	1	1	1	1	1	1	1	1
multinervis	KR: Ulleungdo	Fagus_multinervis_379_2	0	574	725	666	825	460	682	627	715	681	774	542	614	609	817	684	744	764	666	708	701	636	679	396	607	540	421	442	498		1	1	1	1	1	1	1	1	1	1	1	1	1	1	1	1	1
multinervis	KR: Ulleungdo	Fagus_multinervis_396_1	0	574	725	666	825	460	682	627	715	681	774	542	614	609	817	684	744	764	666	704	702	636	680	396	607	540	421	442	498		1	1	1	1	1	1	1	1	1	1	1	1	1	1	1	1	1
multinervis	KR: Ulleungdo	Fagus_multinervis_396_2	0	574	725	666	825	460	682	627	715	681	774	542	614	609	817	684	744	764	666	704	702	636	679	396	608	539	421	442	498		1	1	1	1	1	1	1	1	1	1	1	1	1	1	1	1	1
grandifolia	US: Tennessee	Fagus_grandifolia_485_1	3	574	0	666	825	455	684	626	0	680	0	542	614	603	817	683	746	763	666	703	695	635	679	396	601	540	422	442	498		1	0	1	1	1	1	1	0	1	0	1	1	1	1	1	1	1
grandifolia	US: Tennessee	Fagus_grandifolia_485_2	3	574	0	666	825	455	684	626	0	680	0	542	614	603	817	683	746	763	666	703	695	635	678	396	601	540	422	442	498		1	0	1	1	1	1	1	0	1	0	1	1	1	1	1	1	1
grandifolia	US: Virginia	Fagus_grandifolia_494_1	1	574	725	666	825	455	684	626	713	680	0	542	614	603	817	683	746	762	666	703	695	635	678	396	601	540	422	442	498		1	1	1	1	1	1	1	1	1	0	1	1	1	1	1	1	1
grandifolia	US: Virginia	Fagus_grandifolia_494_2	1	574	725	666	825	455	684	626	713	680	0	542	614	603	817	683	746	762	666	703	695	635	678	396	601	540	422	442	498		1	1	1	1	1	1	1	1	1	0	1	1	1	1	1	1	1
grandifolia	US: Alabama	Fagus_grandifolia_516_1	5	574	725	666	825	455	682	626	713	680	0	542	614	603	0	0	0	0	666	703	695	635	679	396	601	540	422	442	498		1	1	1	1	1	1	1	1	1	0	1	1	1	0	0	0	0
grandifolia	US: Alabama	Fagus_grandifolia_516_2	5	574	725	666	825	455	682	626	713	680	0	542	614	603	0	0	0	0	666	703	695	635	678	396	601	540	422	442	498		1	1	1	1	1	1	1	1	1	0	1	1	1	0	0	0	0
grandifolia	US: New York	Fagus_grandifolia_8_1	1	574	725	666	825	451	684	626	713	680	774	542	614	603	817	683	746	763	666	703	695	635	678	396	601	542	0	442	498		1	1	1	1	1	1	1	1	1	1	1	1	1	1	1	1	1
grandifolia	US: New York	Fagus_grandifolia_8_2	1	574	725	666	825	451	684	626	713	680	774	542	614	603	817	683	746	763	666	703	695	635	678	396	601	542	0	442	498		1	1	1	1	1	1	1	1	1	1	1	1	1	1	1	1	1
grandifolia	MX: Hidalgo	Fagus_mexicana_540_1	0	574	725	666	825	451	682	627	714	680	774	542	614	603	817	683	746	764	666	703	695	636	679	396	601	540	422	442	498		1	1	1	1	1	1	1	1	1	1	1	1	1	1	1	1	1
grandifolia	MX: Hidalgo	Fagus_mexicana_540_2	0	574	725	666	825	451	682	627	714	680	774	542	614	603	817	683	746	764	666	703	695	635	678	396	601	540	422	442	498		1	1	1	1	1	1	1	1	1	1	1	1	1	1	1	1	1
grandifolia	MX: Hidalgo	Fagus_mexicana_550_1	1	574	725	666	825	451	682	626	714	680	0	542	614	603	817	682	746	764	666	703	695	636	679	396	601	540	422	442	498		1	1	1	1	1	1	1	1	1	0	1	1	1	1	1	1	1
grandifolia	MX: Hidalgo	Fagus_mexicana_550_2	1	574	725	666	825	451	682	626	714	680	0	542	614	603	817	682	746	764	666	703	695	636	678	396	601	540	422	442	498		1	1	1	1	1	1	1	1	1	0	1	1	1	1	1	1	1
grandifolia	MX: Hidalgo	Fagus_mexicana_554_1	0	574	725	666	825	451	682	627	713	680	774	542	614	603	817	682	746	764	666	703	695	636	679	396	601	540	422	442	498		1	1	1	1	1	1	1	1	1	1	1	1	1	1	1	1	1
grandifolia	MX: Hidalgo	Fagus_mexicana_554_2	0	574	725	666	825	451	682	627	713	680	774	542	614	603	817	682	746	764	666	703	695	636	678	396	601	540	422	442	498		1	1	1	1	1	1	1	1	1	1	1	1	1	1	1	1	1
sylvatica	UK: Surrey	Fagus_sylvatica_559_1	0	574	725	666	825	460	682	627	707	684	774	542	614	603	817	683	753	764	666	703	695	605	678	396	601	540	422	442	498		1	1	1	1	1	1	1	1	1	1	1	1	1	1	1	1	1
sylvatica	UK: Surrey	Fagus_sylvatica_559_2	0	574	725	666	825	460	682	627	707	684	774	542	614	603	817	683	753	764	666	703	695	635	678	396	601	540	422	442	498		1	1	1	1	1	1	1	1	1	1	1	1	1	1	1	1	1
sylvatica	CH: Neuchâtel	Fagus_sylvatica_586_1	1	574	725	666	825	460	682	627	707	684	774	542	614	603	817	683	735	0	666	703	695	635	678	396	601	540	422	442	498		1	1	1	1	1	1	1	1	1	1	1	1	1	1	1	1	0
sylvatica	CH: Neuchâtel	Fagus_sylvatica_586_2	1	574	725	666	825	460	682	627	707	684	774	542	614	603	817	683	735	0	666	703	695	635	678	396	601	540	422	442	498		1	1	1	1	1	1	1	1	1	1	1	1	1	1	1	1	0
western orientalis	TR: Burgas	Fagus_orientalis_662_1	0	574	725	666	825	460	682	627	714	684	774	542	614	603	817	682	746	764	666	703	695	605	678	396	601	540	422	442	498		1	1	1	1	1	1	1	1	1	1	1	1	1	1	1	1	1
western orientalis	TR: Burgas	Fagus_orientalis_662_2	0	574	725	666	825	460	682	627	714	684	774	542	614	603	817	682	746	764	666	703	695	634	678	396	601	540	422	442	498		1	1	1	1	1	1	1	1	1	1	1	1	1	1	1	1	1
orientalis inc. sed.	TR: Osmaniye	Fagus_orientalis_674_1	0	574	725	666	825	460	682	627	714	684	774	542	614	603	817	682	746	764	666	703	695	605	678	396	601	540	422	442	498		1	1	1	1	1	1	1	1	1	1	1	1	1	1	1	1	1
orientalis inc. sed.	TR: Osmaniye	Fagus_orientalis_674_2	0	574	725	666	825	460	682	627	714	684	774	542	614	603	817	682	746	764	666	703	695	634	678	396	601	540	422	442	498		1	1	1	1	1	1	1	1	1	1	1	1	1	1	1	1	1
orientalis inc. sed.	TR: Osmaniye	Fagus_orientalis_678_1	0	574	725	666	825	460	682	625	714	684	773	542	614	603	817	682	746	764	666	703	695	605	678	396	601	540	422	442	498		1	1	1	1	1	1	1	1	1	1	1	1	1	1	1	1	1
orientalis inc. sed.	TR: Osmaniye	Fagus_orientalis_678_2	0	574	725	666	825	460	682	625	714	684	773	542	614	603	817	682	746	764	666	703	695	605	678	396	601	540	422	442	498		1	1	1	1	1	1	1	1	1	1	1	1	1	1	1	1	1
crenata	JP: Gunma	Fagus_crenata_434_1	0	574	725	666	825	460	682	625	714	680	774	542	614	603	817	683	746	764	666	703	695	635	678	396	601	540	422	442	498		1	1	1	1	1	1	1	1	1	1	1	1	1	1	1	1	1
crenata	JP: Gunma	Fagus_crenata_434_2	0	574	725	666	825	460	682	625	714	680	774	542	614	603	817	683	746	764	666	703	695	635	676	396	601	540	422	442	498		1	1	1	1	1	1	1	1	1	1	1	1	1	1	1	1	1
crenata	JP: Ehime	Fagus_crenata_448_1	0	574	725	666	825	460	682	625	714	680	774	542	614	603	817	683	746	753	666	703	695	635	679	396	601	540	422	442	498		1	1	1	1	1	1	1	1	1	1	1	1	1	1	1	1	1
crenata	JP: Ehime	Fagus_crenata_448_2	0	574	725	666	825	460	682	625	714	680	774	542	614	603	817	683	746	753	666	703	695	635	678	396	601	540	422	442	498		1	1	1	1	1	1	1	1	1	1	1	1	1	1	1	1	1
crenata	JP: Toyama	Fagus_crenata_463_1	0	574	725	666	825	460	682	625	714	680	774	542	614	603	817	683	746	764	666	703	695	635	678	396	601	540	422	442	498		1	1	1	1	1	1	1	1	1	1	1	1	1	1	1	1	1
crenata	JP: Toyama	Fagus_crenata_463_2	0	574	725	666	825	460	682	625	714	680	774	542	614	603	817	683	746	764	666	703	695	635	678	396	601	540	422	442	498		1	1	1	1	1	1	1	1	1	1	1	1	1	1	1	1	1
hayatae	CN: Zhejiang	Fagus_hayatae_331_1	4	574	725	666	825	460	682	626	0	680	774	542	614	603	0	591	732	0	0	703	695	635	676	396	601	540	422	442	495		1	1	1	1	1	1	1	0	1	1	1	1	1	0	1	1	0
hayatae	CN: Zhejiang	Fagus_hayatae_331_2	4	574	725	666	825	460	682	626	0	680	774	542	614	603	0	591	732	0	0	703	695	635	676	396	601	540	422	442	495		1	1	1	1	1	1	1	0	1	1	1	1	1	0	1	1	0
hayatae	CN: Sichuan	Fagus_hayatae_345_1	3	574	725	0	825	460	682	0	714	680	0	542	614	603	817	683	732	764	666	703	695	635	676	396	601	540	422	442	498		1	1	0	1	1	1	0	1	1	0	1	1	1	1	1	1	1
hayatae	CN: Sichuan	Fagus_hayatae_345_2	3	574	725	0	825	460	682	0	714	680	0	542	614	603	817	683	732	764	666	703	695	635	676	396	601	540	422	442	498		1	1	0	1	1	1	0	1	1	0	1	1	1	1	1	1	1
hayatae	TW	Fagus_hayatae_359_1	2	574	725	666	825	460	682	626	0	680	774	542	614	603	0	590	746	764	666	703	695	636	678	396	601	540	422	442	498		1	1	1	1	1	1	1	0	1	1	1	1	1	0	1	1	1
hayatae	TW	Fagus_hayatae_359_2	2	574	725	666	825	460	682	626	0	680	774	542	614	603	0	590	746	764	666	703	695	636	676	396	601	538	422	442	498		1	1	1	1	1	1	1	0	1	1	1	1	1	0	1	1	1
hayatae	TW	Fagus_hayatae_372_1	0	574	725	666	825	460	682	626	714	680	774	542	614	603	817	588	746	764	666	703	695	636	678	396	601	540	422	442	498		1	1	1	1	1	1	1	1	1	1	1	1	1	1	1	1	1
hayatae	TW	Fagus_hayatae_372_2	0	574	725	666	825	460	682	626	714	680	774	542	614	603	817	588	746	764	666	703	695	636	676	396	601	538	422	442	498		1	1	1	1	1	1	1	1	1	1	1	1	1	1	1	1	1
longipetiolata	CN: Sichuan	Fagus_longipetiolata_232_1	0	574	725	666	825	460	682	625	714	681	774	542	614	603	817	682	746	753	666	703	695	637	679	396	601	540	422	442	498		1	1	1	1	1	1	1	1	1	1	1	1	1	1	1	1	1
longipetiolata	CN: Sichuan	Fagus_longipetiolata_232_2	0	574	725	666	825	460	682	625	714	681	774	542	614	603	817	682	746	753	666	703	695	637	678	396	601	540	422	442	498		1	1	1	1	1	1	1	1	1	1	1	1	1	1	1	1	1
longipetiolata	CN: Jiangxi	Fagus_longipetiolata_238_1	0	574	725	666	825	460	682	625	714	681	774	542	614	603	817	682	746	753	666	703	695	637	679	396	601	540	422	442	498		1	1	1	1	1	1	1	1	1	1	1	1	1	1	1	1	1
longipetiolata	CN: Jiangxi	Fagus_longipetiolata_238_2	0	574	725	666	825	460	682	625	714	681	774	542	614	603	817	682	746	753	666	703	695	635	678	396	601	540	422	442	498		1	1	1	1	1	1	1	1	1	1	1	1	1	1	1	1	1
longipetiolata	CN: Fujian	Fagus_longipetiolata_291_1	0	574	725	666	825	460	682	625	714	681	774	542	614	603	817	682	746	753	666	703	695	637	679	396	601	540	422	442	498		1	1	1	1	1	1	1	1	1	1	1	1	1	1	1	1	1
longipetiolata	CN: Fujian	Fagus_longipetiolata_291_2	0	574	725	666	825	460	682	625	714	681	774	542	614	603	817	682	746	753	666	703	695	636	678	396	601	540	422	442	498		1	1	1	1	1	1	1	1	1	1	1	1	1	1	1	1	1
longipetiolata	CN: Jiangxi	Fagus_longipetiolata_2_1	1	574	725	666	825	460	682	624	714	681	774	542	614	603	817	683	746	752	666	703	695	637	679	396	601	542	0	442	498		1	1	1	1	1	1	1	1	1	1	1	1	1	1	1	1	1
longipetiolata	CN: Jiangxi	Fagus_longipetiolata_2_2	1	574	725	666	825	460	682	624	714	681	774	542	614	603	817	683	746	752	666	703	695	637	679	396	601	542	0	442	498		1	1	1	1	1	1	1	1	1	1	1	1	1	1	1	1	1
lucida	CN: Yunnan	Fagus_lucida_132_1	0	574	725	666	825	460	682	625	697	681	774	542	614	603	817	682	746	764	666	703	695	636	678	396	601	540	422	442	498		1	1	1	1	1	1	1	1	1	1	1	1	1	1	1	1	1
lucida	CN: Yunnan	Fagus_lucida_132_2	0	574	725	666	825	460	682	625	697	681	774	542	614	603	817	682	746	764	666	703	695	636	678	396	605	540	422	442	498		1	1	1	1	1	1	1	1	1	1	1	1	1	1	1	1	1
lucida	CN: Sichuan	Fagus_lucida_160_1	0	574	725	666	825	460	682	625	714	680	774	542	614	603	817	682	746	764	666	699	695	636	678	396	601	540	422	442	498		1	1	1	1	1	1	1	1	1	1	1	1	1	1	1	1	1
lucida	CN: Sichuan	Fagus_lucida_160_2	0	574	725	666	825	460	682	625	714	680	774	542	614	603	817	682	746	764	666	699	695	636	678	396	601	540	422	442	498		1	1	1	1	1	1	1	1	1	1	1	1	1	1	1	1	1
lucida	CN: Hunan	Fagus_lucida_198_1	0	574	725	666	825	460	682	625	697	681	774	542	614	603	817	682	746	764	666	703	695	636	678	396	601	540	422	442	498		1	1	1	1	1	1	1	1	1	1	1	1	1	1	1	1	1
lucida	CN: Hunan	Fagus_lucida_198_2	0	574	725	666	825	460	682	625	697	681	774	542	614	603	817	682	746	764	666	703	695	636	678	396	601	540	422	442	498		1	1	1	1	1	1	1	1	1	1	1	1	1	1	1	1	1
lucida	CN: Zhejiang	Fagus_lucida_3_1	1	574	725	666	825	460	680	625	697	681	774	542	614	603	817	682	746	753	666	702	695	636	678	396	601	542	0	442	498		1	1	1	1	1	1	1	1	1	1	1	1	1	1	1	1	1
lucida	CN: Zhejiang	Fagus_lucida_3_2	1	574	725	666	825	460	680	625	697	681	774	542	614	603	817	682	746	753	666	702	695	636	678	396	601	542	0	442	498		1	1	1	1	1	1	1	1	1	1	1	1	1	1	1	1	1
quercoids		Castanea_seguinii_1_1	3	556	725	665	828	470	718	599	688	682	766	546	594	576	822	600	756	789	666	737	686	0	679	396	582	246	0	0	504		1	1	1	1	1	1	1	1	1	1	1	1	1	1	1	1	1
quercoids		Castanea_seguinii_1_2	3	556	725	665	828	470	718	599	688	682	766	546	594	576	822	600	756	789	666	737	686	0	679	396	582	246	0	0	504		1	1	1	1	1	1	1	1	1	1	1	1	1	1	1	1	1
quercoids		Castanea_seguinii_3_1	4	553	725	665	828	470	717	599	688	682	766	546	594	583	822	600	756	789	666	737	686	0	679	0	582	246	0	0	504		1	1	1	1	1	1	1	1	1	1	1	1	1	1	1	1	1
quercoids		Castanea_seguinii_3_2	4	553	725	665	828	470	717	599	688	682	766	546	594	583	822	600	756	789	666	737	686	0	679	0	582	246	0	0	504		1	1	1	1	1	1	1	1	1	1	1	1	1	1	1	1	1
quercoids		Castanopsis_eyrei_4_1	6	550	725	665	828	470	727	599	0	0	766	546	609	551	0	600	757	790	613	736	688	0	0	396	608	246	0	445	508		1	1	1	1	1	1	1	0	0	1	1	1	1	0	1	1	1
quercoids		Castanopsis_eyrei_4_2	6	550	725	665	828	470	727	599	0	0	766	546	609	551	0	600	757	790	613	736	688	0	0	396	608	246	0	445	508		1	1	1	1	1	1	1	0	0	1	1	1	1	0	1	1	1
quercoids		Castanopsis_eyrei_6_1	6	547	725	665	828	470	727	598	690	0	766	546	609	551	0	600	757	790	613	736	688	0	0	396	608	246	0	0	508		1	1	1	1	1	1	1	1	0	1	1	1	1	0	1	1	1
quercoids		Castanopsis_eyrei_6_2	6	547	725	665	828	470	727	598	690	0	766	546	609	551	0	600	757	790	613	736	688	0	0	396	608	246	0	0	508		1	1	1	1	1	1	1	1	0	1	1	1	1	0	1	1	1
quercoids		Castanopsis_eyrei_7_1	5	547	725	665	828	470	726	598	690	0	766	546	609	551	0	600	757	790	613	736	688	0	0	396	607	246	0	445	508		1	1	1	1	1	1	1	1	0	1	1	1	1	0	1	1	1
quercoids		Castanopsis_eyrei_7_2	5	547	725	665	828	470	726	598	690	0	766	546	609	551	0	600	757	790	613	736	688	0	0	396	607	246	0	445	508		1	1	1	1	1	1	1	1	0	1	1	1	1	0	1	1	1
quercoids		Quercus_serrata_13_1	6	550	725	665	828	470	717	605	702	411	771	546	616	586	841	604	0	795	669	731	677	0	0	396	625	248	0	0	0		1	1	1	1	1	1	1	1	1	1	1	1	1	1	1	0	1
quercoids		Quercus_serrata_13_2	6	550	725	665	828	470	717	605	702	411	771	546	616	586	841	604	0	795	669	731	677	0	0	396	625	248	0	0	0		1	1	1	1	1	1	1	1	1	1	1	1	1	1	1	0	1
quercoids		Quercus_serrata_16_1	6	550	725	665	828	470	204	605	702	410	771	546	620	586	841	604	0	795	669	731	689	0	0	396	625	248	0	0	0		1	1	1	1	1	1	1	1	1	1	1	1	1	1	1	0	1
quercoids		Quercus_serrata_16_2	6	550	725	665	828	470	204	605	702	410	771	546	620	586	841	604	0	795	669	731	689	0	0	396	625	248	0	0	0		1	1	1	1	1	1	1	1	1	1	1	1	1	1	1	0	1
[truncated: 11 more columns]

## Sheet: AccHostList
Species	Provenance	Accession	Taxon	Individual	Phase		Host	Associate
engleriana	CN: Hubei	Fagus_engleriana_11_1	engleriana	11	1		Fagus_engleriana_11_1	en|11
engleriana	CN: Hubei	Fagus_engleriana_11_2	engleriana	11	2		Fagus_engleriana_11_2	en|11
engleriana	CN: Shaanxi	Fagus_engleriana_12_1	engleriana	12	1		Fagus_engleriana_12_1	en|12
engleriana	CN: Shaanxi	Fagus_engleriana_12_2	engleriana	12	2		Fagus_engleriana_12_2	en|12
engleriana	CN: Hubei	Fagus_engleriana_1_1	engleriana	1	1		Fagus_engleriana_1_1	en|1
engleriana	CN: Hubei	Fagus_engleriana_1_2	engleriana	1	2		Fagus_engleriana_1_2	en|1
engleriana	CN: Shaanxi	Fagus_engleriana_5_1	engleriana	5	1		Fagus_engleriana_5_1	en|5
engleriana	CN: Shaanxi	Fagus_engleriana_5_2	engleriana	5	2		Fagus_engleriana_5_2	en|5
engleriana	CN: Henan	Fagus_engleriana_64_1	engleriana	64	1		Fagus_engleriana_64_1	en|64
engleriana	CN: Henan	Fagus_engleriana_64_2	engleriana	64	2		Fagus_engleriana_64_2	en|64
japonica	JP: Nagano	Fagus_japonica_418_1	japonica	418	1		Fagus_japonica_418_1	ja|418
japonica	JP: Nagano	Fagus_japonica_418_2	japonica	418	2		Fagus_japonica_418_2	ja|418
japonica	JP: Shiga	Fagus_japonica_419_1	japonica	419	1		Fagus_japonica_419_1	ja|419
japonica	JP: Shiga	Fagus_japonica_419_2	japonica	419	2		Fagus_japonica_419_2	ja|419
multinervis	KR: Ulleungdo	Fagus_multinervis_379_1	multinervis	379	1		Fagus_multinervis_379_1	mu|379
multinervis	KR: Ulleungdo	Fagus_multinervis_379_2	multinervis	379	2		Fagus_multinervis_379_2	mu|379
multinervis	KR: Ulleungdo	Fagus_multinervis_396_1	multinervis	396	1		Fagus_multinervis_396_1	mu|396
multinervis	KR: Ulleungdo	Fagus_multinervis_396_2	multinervis	396	2		Fagus_multinervis_396_2	mu|396
grandifolia	US: Tennessee	Fagus_grandifolia_485_1	grandifolia	485	1		Fagus_grandifolia_485_1	gr|485
grandifolia	US: Tennessee	Fagus_grandifolia_485_2	grandifolia	485	2		Fagus_grandifolia_485_2	gr|485
grandifolia	US: Virginia	Fagus_grandifolia_494_1	grandifolia	494	1		Fagus_grandifolia_494_1	gr|494
grandifolia	US: Virginia	Fagus_grandifolia_494_2	grandifolia	494	2		Fagus_grandifolia_494_2	gr|494
grandifolia	US: Alabama	Fagus_grandifolia_516_1	grandifolia	516	1		Fagus_grandifolia_516_1	gr|516
grandifolia	US: Alabama	Fagus_grandifolia_516_2	grandifolia	516	2		Fagus_grandifolia_516_2	gr|516
grandifolia	US: New York	Fagus_grandifolia_8_1	grandifolia	8	1		Fagus_grandifolia_8_1	gr|8
grandifolia	US: New York	Fagus_grandifolia_8_2	grandifolia	8	2		Fagus_grandifolia_8_2	gr|8
grandifolia	MX: Hidalgo	Fagus_mexicana_540_1	mexicana	540	1		Fagus_mexicana_540_1	me|540
grandifolia	MX: Hidalgo	Fagus_mexicana_540_2	mexicana	540	2		Fagus_mexicana_540_2	me|540
grandifolia	MX: Hidalgo	Fagus_mexicana_550_1	mexicana	550	1		Fagus_mexicana_550_1	me|550
grandifolia	MX: Hidalgo	Fagus_mexicana_550_2	mexicana	550	2		Fagus_mexicana_550_2	me|550
grandifolia	MX: Hidalgo	Fagus_mexicana_554_1	mexicana	554	1		Fagus_mexicana_554_1	me|554
grandifolia	MX: Hidalgo	Fagus_mexicana_554_2	mexicana	554	2		Fagus_mexicana_554_2	me|554
sylvatica	UK: Surrey	Fagus_sylvatica_559_1	sylvatica	559	1		Fagus_sylvatica_559_1	sy|559
sylvatica	UK: Surrey	Fagus_sylvatica_559_2	sylvatica	559	2		Fagus_sylvatica_559_2	sy|559
sylvatica	CH: Neuchâtel	Fagus_sylvatica_586_1	sylvatica	586	1		Fagus_sylvatica_586_1	sy|586
sylvatica	CH: Neuchâtel	Fagus_sylvatica_586_2	sylvatica	586	2		Fagus_sylvatica_586_2	sy|586
western orientalis	TR: Burgas	Fagus_orientalis_662_1	orientalis	662	1		Fagus_orientalis_662_1	or|662
western orientalis	TR: Burgas	Fagus_orientalis_662_2	orientalis	662	2		Fagus_orientalis_662_2	or|662
orientalis inc. sed.	TR: Osmaniye	Fagus_orientalis_674_1	orientalis	674	1		Fagus_orientalis_674_1	or|674
orientalis inc. sed.	TR: Osmaniye	Fagus_orientalis_674_2	orientalis	674	2		Fagus_orientalis_674_2	or|674
orientalis inc. sed.	TR: Osmaniye	Fagus_orientalis_678_1	orientalis	678	1		Fagus_orientalis_678_1	or|678
orientalis inc. sed.	TR: Osmaniye	Fagus_orientalis_678_2	orientalis	678	2		Fagus_orientalis_678_2	or|678
crenata	JP: Gunma	Fagus_crenata_434_1	crenata	434	1		Fagus_crenata_434_1	cr|434
crenata	JP: Gunma	Fagus_crenata_434_2	crenata	434	2		Fagus_crenata_434_2	cr|434
crenata	JP: Ehime	Fagus_crenata_448_1	crenata	448	1		Fagus_crenata_448_1	cr|448
crenata	JP: Ehime	Fagus_crenata_448_2	crenata	448	2		Fagus_crenata_448_2	cr|448
crenata	JP: Toyama	Fagus_crenata_463_1	crenata	463	1		Fagus_crenata_463_1	cr|463
crenata	JP: Toyama	Fagus_crenata_463_2	crenata	463	2		Fagus_crenata_463_2	cr|463
hayatae	CN: Zhejiang	Fagus_hayatae_331_1	pashanica	331	1		Fagus_hayatae_331_1	pa|331
hayatae	CN: Zhejiang	Fagus_hayatae_331_2	pashanica	331	2		Fagus_hayatae_331_2	pa|331
hayatae	CN: Sichuan	Fagus_hayatae_345_1	pashanica	345	1		Fagus_hayatae_345_1	pa|345
hayatae	CN: Sichuan	Fagus_hayatae_345_2	pashanica	345	2		Fagus_hayatae_345_2	pa|345
hayatae	TW	Fagus_hayatae_359_1	hayatae	359	1		Fagus_hayatae_359_1	ha|359
hayatae	TW	Fagus_hayatae_359_2	hayatae	359	2		Fagus_hayatae_359_2	ha|359
hayatae	TW	Fagus_hayatae_372_1	hayatae	372	1		Fagus_hayatae_372_1	ha|372
hayatae	TW	Fagus_hayatae_372_2	hayatae	372	2		Fagus_hayatae_372_2	ha|372
longipetiolata	CN: Sichuan	Fagus_longipetiolata_232_1	longipetiolata	232	1		Fagus_longipetiolata_232_1	lo|232
longipetiolata	CN: Sichuan	Fagus_longipetiolata_232_2	longipetiolata	232	2		Fagus_longipetiolata_232_2	lo|232
longipetiolata	CN: Jiangxi	Fagus_longipetiolata_238_1	longipetiolata	238	1		Fagus_longipetiolata_238_1	lo|238
longipetiolata	CN: Jiangxi	Fagus_longipetiolata_238_2	longipetiolata	238	2		Fagus_longipetiolata_238_2	lo|238
longipetiolata	CN: Fujian	Fagus_longipetiolata_291_1	longipetiolata	291	1		Fagus_longipetiolata_291_1	lo|291
longipetiolata	CN: Fujian	Fagus_longipetiolata_291_2	longipetiolata	291	2		Fagus_longipetiolata_291_2	lo|291
longipetiolata	CN: Jiangxi	Fagus_longipetiolata_2_1	longipetiolata	2	1		Fagus_longipetiolata_2_1	lo|2
longipetiolata	CN: Jiangxi	Fagus_longipetiolata_2_2	longipetiolata	2	2		Fagus_longipetiolata_2_2	lo|2
lucida	CN: Yunnan	Fagus_lucida_132_1	lucida	132	1		Fagus_lucida_132_1	lu|132
lucida	CN: Yunnan	Fagus_lucida_132_2	lucida	132	2		Fagus_lucida_132_2	lu|132
lucida	CN: Sichuan	Fagus_lucida_160_1	lucida	160	1		Fagus_lucida_160_1	lu|160
lucida	CN: Sichuan	Fagus_lucida_160_2	lucida	160	2		Fagus_lucida_160_2	lu|160
lucida	CN: Hunan	Fagus_lucida_198_1	lucida	198	1		Fagus_lucida_198_1	lu|198
lucida	CN: Hunan	Fagus_lucida_198_2	lucida	198	2		Fagus_lucida_198_2	lu|198
lucida	CN: Zhejiang	Fagus_lucida_3_1	lucida	3	1		Fagus_lucida_3_1	lu|3
lucida	CN: Zhejiang	Fagus_lucida_3_2	lucida	3	2		Fagus_lucida_3_2	lu|3

## Sheet: GeneTrees
	Matrix dimensions			Basic properties						Bootstrapping		Optimised substitution model
						Base frequencies							Rates (G↔T := 1)					Approximate general model
Gene	NTax	NIOTU	NChar	DAP	PUC	A	C	G	T	NRep	WRF	α	A↔C	A↔G	A↔T	C↔G	C↔T	Type	Rates
F114	36	23	637	62	0.0032	0.235304	0.210187	0.210831	0.343678	900	1.93229	682.829	0.923321	4.32821	0.945578	0.345091	2.32893	abacda	c < a << b < d
F128	35	26	680	41	0.0021	0.299034	0.161544	0.198241	0.341182	1000	2.81763	0.020014	0.483127	2.06969	0.236434	0.758198	2.27905	abacbc	a < c < b
F138	36	22	396	28	0	0.29716	0.326636	0.142831	0.233373	850	1.79893	0.092806	0.392628	1.24447	0.402383	0.30687	0.5847	abaaab	a < b
F159	36	28	619	41	0.0259	0.240213	0.180543	0.226747	0.352496	850	1.78602	0.020014	1.7e-05	3.08851	2.64171	5.63629	7.37379	abbccd	d < b < c; a → 0
F202	35	33	542	66	0.0032	0.320203	0.198836	0.178616	0.302344	800	2.00184	0.020013	0.46789	2.85981	0.23521	1.89108	4.23884	ababcb	a << b <c
F253	31	23	422	26	0.0006	0.269218	0.229609	0.221144	0.280029	1000	1.71461	0.020013	1.7e-05	1.24904	0.58709	1.19565	1.68018	abcbbb	c < b; a → 0
F286	36	29	442	32	0	0.202996	0.422815	0.17614	0.198049	700	1.8316	1000	1.8539	2.53793	1.69858	0.906956	1.89205	abacac	c < a < b
F289	36	24	498	43	0.0002	0.220371	0.336379	0.175742	0.267508	800	2.02345	0.020013	0.971058	0.978297	0.642728	0.608705	2.67315	aabbca	b ≲ a < c
P4	36	26	574	47	0.0004	0.350141	0.200352	0.207844	0.241663	1000	2.08061	0.524346	0.4641	1.51226	0.256504	1.7e-05	1.61757	abacbb	a << b; c → 0
P12	34	20	725	39	0	0.299518	0.223338	0.181572	0.295571	1000	2.16845	0.020013	0.789855	6.27156	1.21493	0.449941	4.95345	abcdbc	d < a ≲ c << b
P14	34	24	666	50	0	0.290873	0.172784	0.235983	0.30036	1000	2.52768	0.020013	0.962257	3.36153	1.44555	1.15225	1.87397	abaaaa	a << b
P21	36	28	825	60	0	0.229396	0.270523	0.176911	0.323169	1000	2.57536	0.239041	0.79625	2.62987	1.01988	0.671972	1.04641	abcacc	a ≲ c < b
P28	36	29	464	48	0.0117	0.300139	0.201079	0.181704	0.317078	650	1.87566	0.020013	0.51374	2.39913	0.867476	1.7e-05	3.0929	abacba	a < b; c→ 0
P34	36	30	685	49	0.0042	0.30007	0.18028	0.193561	0.326089	1000	2.45749	3.05113	0.602314	1.86782	0.54976	0.61754	2.22867	abaabc	a ≲ c ≲ b
P37	35	24	627	37	0.0015	0.286758	0.187245	0.180574	0.345423	650	1.92524	0.020013	0.606817	1.93991	0.402504	1.30676	1.5032	abaccd	a < d ≲ c ≲ b
P38	33	22	715	56	0.0039	0.314888	0.156278	0.169668	0.359167	1000	1.86433	0.62288	0.555296	0.608434	0.188934	0.41277	1.07617	aaabacc	b << a ≲ c
P42	36	30	688	63	0.0099	0.332226	0.133313	0.193072	0.341389	1000	2.26039	0.020014	1.44906	2.17979	0.393496	2.43887	6.23114	abcbda	c << a ≲ b << d
P48	31	27	774	55	0.0009	0.292567	0.179934	0.170901	0.356598	650	1.79956	150.108	0.361959	1.53645	0.273164	0.62011	1.64151	abacbb	a < c < b
P49	36	29	542	42	0	0.265663	0.187408	0.177738	0.36919	1000	2.17085	0.352522	0.232208	2.25355	0.228878	0.70241	2.44358	abacbc	a < c < b
P50	36	23	614	28	0	0.288946	0.147598	0.201591	0.361865	900	2.01128	0.020013	3.60324	3.50647	2.00041	1.7e-05	8.90328	aabcde	e < b < a << d; c → 0
P52	36	23	609	52	0.0074	0.274278	0.197856	0.173559	0.354307	550	1.72281	29.775	0.407402	0.621292	0.609961	0.861972	0.952167	aaabbb	a ≲ b
P54	33	19	817	36	0	0.305079	0.174618	0.191436	0.328868	950	1.79625	0.232983	0.848928	1.52705	0.332127	1.35978	1.80198	abcbba	c < a ≲ b
P67	35	35	703	62	0.0392	0.327917	0.142678	0.214846	0.31456	850	1.70467	0.020013	1.34937	2.47284	1.31137	2.23058	3.44431	ababca	a < b < c
P69	35	32	753	81	0.0112	0.347527	0.188422	0.1752	0.288852	950	1.90658	0.818681	1.50175	1.83466	1.39129	0.33912	5.16983	aaabca	c << a << b
P72	33	26	765	63	0.0043	0.296722	0.142802	0.171024	0.389452	1000	2.00313	0.426881	0.996174	1.53074	0.247179	0.244002	1.97204	abccba	c << a ≲ b
P90	35	24	666	43	0	0.290332	0.186472	0.188534	0.334661	1000	2.10228	0.197922	1.7e-05	2.59137	1.69979	4.0186	3.80628	abbccd	d < b < c; a → 0
P97	36	30	708	62	0.0056	0.271983	0.171286	0.169786	0.386945	950	2.45474	0.222874	0.606824	0.822879	0.235698	1.38305	1.03871	aabaaa	b << a
P98	36	31	702	49	0.0078	0.277951	0.185514	0.2247	0.311835	700	2.01671	0.048929	0.860681	1.76695	1.04015	1.10794	3.06674	abaaca	a ≲ b < c
										Bootstopcrition not reached		Max. possible value
Abbrev. (from left to right): NIOTU = non-identical OTUs; DAP = distinct alignment patterns; PUC = proportion of completely undetermined characters;
NRep = number of necessary BS pseudoreplicates; WRF = averaged weighted Robinson-Foulds distance of 100 randomly selected splits

## Sheet: GenewiseSplitSupport
		Concatenated	Gene																												Max support	Number of genes producing BS > 25	Median of splits BS>25	Min support	Min. averaged support
Marker	Split		F114a	F128	F138	F159	F202b	F253	F286	F289c	P4d	P12e	P14f	P21g	P28h	P34i,j	P37k	P38l,m	P42n	P48o	P49p	P50q	P52r	P54	P67s	P69t	P72u	P90v	P97	P98w
	Sg. Engleriana + Hidalgo grandif. | rem. Fagusi,q	0	<20	<15	<1	<15	<15	<10	<2	<25	<25	0	<10	<10	<15	91.3	<25	<25	<25	N/A	<15	94.5	<10	<2	<25	<25	<5	<25	<25	<25	94.5	2	N/A	0	6.63571
	Sg. Engleriana + F. sylvatica (s.str.) | rem. Fagus	<25	<25	<25	<1	<25	<25	<25	<25	<5	<25	<25	94.4	<20	<1	<10	<25	<25	<25	<25	<25	<5	<10	<2	<25	<25	<25	<25	0	<25	94.4	2	N/A	0	3.37143
	Subgenera: Engleriana | Fagusa,s	100	29.6	100	<25	99.2	64.4	100	99.8	99.7	98.6	99.9	86.4	98.6	72.1	<25	84.9	51	100	99.2	27	<5	100	100	92.7	100	100	<25	100	89	100	24	99.2	<5	74.7179
	F. multinervis + or|678	0	80.2	0	<25	<1	<25	0	<1	<1	<2	<1	<15	<2	<25	<10	<15	<10	0	<1	<25	<5	0	0	<10	0	0	<25	0	<10	80.2	1	N/A	0	2.86429
	ja|418 sister to rem. sg. Engleriana	<1	<1	<25	<25	<25	<25	<25	<25	<25	<25	<25	<25	<20	<20	<25	<25	<5	74.5	<25	<25	<25	<25	97.8	<25	<25	<25	<25	<10	<25	97.8	2	N/A	<1	6.15357
	ja|419 sister to rem. sg. Engleriana	<1	<1	<25	<25	<25	<25	<25	<25	<25	<25	<25	<25	<20	<20	<25	<25	94.2	<25	<25	<25	<25	62.7	<2	<25	<25	<25	<25	<10	<25	94.2	2	N/A	<1	5.60357
	En-Ja clade (Mu sister to rem. Engl.)	99	99.4	<25	<25	<25	<25	<25	<25	47.7	<25	<25	<25	81	83.3	<25	<25	<5	<25	<25	<25	<25	<25	<2	<25	<25	54.9	<25	34.3	<25	99.4	6	67.95	<2	14.3071
	Ja-Mu clade	<1	<1	<25	<25	<25	<25	<25	<25	<25	<25	<25	<25	<20	<20	<25	69.2	<5	<25	<25	<25	<25	<25	<2	<25	<25	<25	<25	<25	<25	69.2	1	N/A	<1	2.47143
	F. engleriana [En]	89	<25	<25	<25	<25	<25	<25	<25	<25	<25	<25	57.4	47.3	<25	<25	<25	<25	<25	<25	80.3	<25	<25	<25	<25	<25	<25	<25	<25	<25	80.3	3	N/A	<25	6.60714
	F. japonica [Ja]	85	<25	<25	<25	88.9	<25	<25	<25	92.7	90.2	N/A	N/A	<20	<25	<25	39.5	<5	<25	<25	27.7	<25	<25	<2	<25	<25	<25	<25	89.8	72.1	92.7	7	88.9	<2	17.8893
	F. multinervis [Mu]	100	100	<25	<25	<25	<25	38.9	<25	46.6	28.3	<25	95.4	<25	65.6	45.7	48.9	27.5	<25	<25	26.1	<25	<25	<25	<25	<25	89.6	<25	72.1	52.1	100	13	48.9	<25	26.3143
	Cr-Gr/Me-Or/Sy-Ha/Pap	<5	<25	<25	<25	<25	<25	<25	<25	<5	<25	<25	<5	<20	<1	<10	<25	<25	<25	<25	84.9	<5	<10	<2	<25	<25	<25	<25	<25	<25	84.9	1	N/A	<1	3.03214
	Cr-Gr/Me-Orf	<5	<25	<25	<25	<25	<25	<25	<25	<5	<25	<25	67.2	<20	<1	<10	<25	<25	<25	<25	<25	<5	<10	<2	<25	<25	<25	<25	0	<25	67.2	1	N/A	0	2.4
	"Disjunct pseudoclade" (Gr/Me + Or/Sy + Ha/Pa)*	<5	<25	<25	99.7	<25	<25	<25	<25	<25	<25	<15	<5	<25	<1	<10	<25	<25	<25	<25	<15	<5	<10	<2	<25	<25	<25	<25	<25	<25	99.7	1	N/A	<1	3.56071
	F. grandifolia (s.l.) + F. hayatae (s.l.)n	<5	<25	<25	<2	<25	<25	<25	<25	<5	<25	<25	<15	<25	<1	<10	67	61.1	48.7	N/A	<25	<5	<10	<2	<25	<25	<25	<25	<25	<25	67	3	N/A	<1	6.31429
	F. grandifolia (s.l.) + E. Asian rogue§	No	No	No	No	62.1	No	No	No	No	No	53.8	No	No	No	No	No	No	No	N/A	No	No	No	No	No	No	No	78	No	No	78	3	N/A	<1	6.925
	Euamerican clade (Gr/Me + Or/Sy)§	<5	<25	<25	<5	<25	<25	<25	<25	37.6	<25	44.1	<5	78.8	<1	<10	<25	<25	<25	<25	<25	<5	<10	98.1	<25	<25	<25	<25	<25	<25	98.1	4	N/A	<1	9.23571
	ENA grandifolia + WEA spp. (Gr-Or-Sy)	0	<25	<15	<1	<15	<15	<10	<2	<25	<25	<25	<5	<10	<1	<10	<25	<25	<25	N/A	<25	<25	92.7	<1	<25	<25	<25	<25	<25	<25	92.7	1	N/A	<1	3.31071
	ENA grandifolia + F. sylvatica (Gr+Sy)	0	<25	<15	<1	<15	<15	<10	<2	96.5	<25	<25	<5	<10	<1	<10	<25	<25	<25	N/A	<25	<25	<25	<1	<25	<25	<25	<1	<25	<25	96.5	1	N/A	<1	3.44643
	Cr-Gr/Me-Lo-Lu	<5	<10	<25	<1	<15	<25	<25	<25	<5	<25	<25	<15	<15	<1	<25	<25	<25	<25	<25	<15	<25	<10	<2	<25	<25	73.3	<1	<25	<25	73.3	1	N/A	<1	2.61786
	F. grandifolia (s.l.)	100	<20	87.5	99.7	86.8	87.1	90.4	97.8	<5	<25	99.7	<25	91.7	86.6	<10	88.6	<25	<25	N/A	<15	<5	<10	99.1	56	64.1	97.3	99.4	68.7	<25	99.7	16	89.5	<5	50.0179
	Hidalgo (subsp. mexicana) [Me]	100	54.8	<25	<25	50.8	35.8	68.3	<25	<5	27.7	<25	<25	<25	<25	<25	<25	69.7	<25	76.1	<15	<5	<25	98.2	<25	<25	<25	<25	<25	<25	98.2	8	61.55	<5	17.1929
	Eastern U.S. [Gr]j	100	85.8	<25	<25	25	96.4	85.8	29.5	62.7	56.3	<25	<25	<25	<25	99.9	<25	94.8	<25	N/D	28.5	<25	39.6	99	<25	<25	<25	<25	77.6	<25	99.9	13	77.6	<25	32.6259
	ENA grandifolia + F. crenata [Cr]	0	60	<15	<1	<25	<25	<25	<25	<5	<25	<15	<20	<10	<1	<10	<25	<25	<25	N/A	<25	<25	<10	<2	<25	<25	<1	<25	<25	<25	60	1	N/A	<1	2.14286
	Eurasian clade	76	<25	<25	<1	34.3	<25	<25	<25	<25	<25	<25	<5	<20	99.3	<10	<25	<25	<25	73.5	<15	<25	<10	<2	<25	40.3	<25	<25	<25	<25	99.3	3	N/A	<1	8.83571
	Eurasian clade excl. cr|463	0	<25	<25	<1	87.6	<25	<25	<25	<25	<25	<25	<5	<20	<25	<10	<25	<25	<25	<25	<15	<25	<10	<2	<25	<25	<25	<25	<25	<25	87.6	1	N/A	<1	3.12857
	F. hayatae + WEA spp.	<5	<25	<25	98	<25	<25	<25	<25	<25	<25	<15	<5	<20	<1	<10	<25	<25	<25	<25	<25	<25	<10	<2	<25	<25	<25	<25	<25	<25	98	1	N/A	<1	3.5
	(lu|198 + )F. longipetiolata + WEA spp.	0	<25	<25	<2	88.4	<25	<10	<25	<25	<25	<15	<5	<25	<25	<25	<25	45	<25	<25	<15	<25	<10	<2	<25	<25	<25	<25	<25	<25	88.4	2	N/A	<2	4.76429
	Westeurasian clade [WEA]h,j,k	100	<20	<25	75.2	<25	<25	<25	<25	<5	<25	57.9	<5	76.1	26.6	55.7	62.4	<25	75.8	27.5	<25	<25	<25	<25	<25	51.4	93.1	<25	99.6	<25	99.6	11	62.4	<5	25.0464
	or|678 sister to rem. WEA	<5	<20		<10					<2			<1					<5									N/A		70.4	<25	70.4	1	N/A	<1	2.51429
	F. sylvatica [Sy]	100	<20	<25	25.7	<25	<10	<25	<25	98	45.2	<25	99.9	41.7	<25	<25	32.9	97.3	<25	<25	<25	60	<25	<25	<25	<25	N/A	<25	63.7	<25	99.9	9	60	<10	20.1571
	(Western) Orientalis [Or]	95	<20	<25	91.4	66.4	<10	<25	<25	97.5	<10	<25	<20	<25	<25	<20	<25	88.9	<25	<25	<25	27.4	<25	<25	<25	35.5	37.3	32.3	<25	<25	97.5	8	51.85	<10	17.025
	Me + East Asian spp.	0	<20	<25	<25	<25	<25	<25	<25	<25	<25	<25	<15	<25	<25	<25	<25	<25	<25	<25	<15	<25	97.6	<2	<25	<25	<25	<1	<25	<25	97.6	1	N/A	<1	3.48571
	Me/Or among E. Asian spp.‡	No	No	No	No	No	No	No	No	53.5	36.4	No	No	No	No	No	No	No	No	No	87.1	No	No	No	No	No	No	No	No	No	87.1	3	N/A	<1	6.32143
	East Asian pseudoclade	95	<20	<25	<1	<15	<25	<25	<25	<25	<25	25.4	<15	57	52.6	<25	<25	<25	<25	<25	<15	<25	<15	97.6	<25	<25	<25	<25	<25	<25	97.6	4	N/A	<1	8.30714
	F. hayataef,i,q,s	100	<10	70.8	<25	<25	<25	<25	<25	<25	<25	<25	77.2	35.1	<25	84.3	63.2	<25	25.5	52.3	<15	88.7	<25	100	<25	<2	42.8	<25	<25	<25	100	10	67	<2	22.8536
	Subsp. hayatae (Taiwan) [Ha]	100	98.3	<25	<25	94.8	26.5	<25	<25	<25	71.6	<25	<25	<25	<25	28.3	31.8	N/A	65	30.6	<25	38	<25	N/A	<25	93.5	90	<25	99.2	82.4	99.2	13	71.6	<25	30.3571
	Subsp. pashanica (SC. China) [Pa]	100	99.4	90.8	<25	<25	<25	31.8	98.5	<25	99.1	<25	N/A	33.4	<25	<10	N/A	N/A	91.8	N/A	<15	<5	<25	N/A	N/A	71.3	N/A	N/A	32.5	<25	99.4	9	90.8	<5	23.1643
	Pa + lo|232 + lo|238	0	<10	<15	<25	<25	<25	<10	<25	<25	<25	<25	<15	<25	<25	<15	<25	<25	<25	<25	<25	<10	<25	0	<25	98	<25	<25	<25	<25	98	1	N/A	0	3.5
	Pa + Lu	0	<10	<25	<25	<25	<25	<10	<25	<25	<25	<25	<15	<15	<25	<15	<25	<25	<25	<25	<25	<10	<25	0	<25	<2	<1	<25	63.8	<25	63.8	1	N/A	0	2.27857
	Cr-Lo-Lu	82	<10	<25	<25	<25	<25	<25	<25	<25	<25	<25	<15	<15	58.3	<25	<25	<25	<25	<25	<25	<25	<10	<5	<25	<25	99	<25	<20	<25	99	2	N/A	<5	5.61786
	Cr-Ha/Pa-Lo	0	<10	<25	<25	<25	<25	<10	<25	<25	<25	<25	<25	<25	<25	<25	<25	<25	<25	<25	<25	<25	<25	94.8	<25	<25	<1	<25	<25	<25	94.8	1	N/A	<1	3.38571
	Cr-Ha-Lo	0	<10	<25	<25	<25	<25	<10	<25	<25	<25	<25	<15	<15	<25	<15	<25	<25	<25	<25	<25	<10	<25	0	<25	<25	<1	<25	71	<25	71	1	N/A	0	2.53571
	Cr-Ha/Paq	<20	<10	<25	<25	<25	<25	<25	<25	<25	30.1	<25	<15	<15	<25	<10	<25	<25	<25	69.3	<25	63.3	<25	<25	<25	<25	<1	<25	<20	<25	69.3	3	N/A	<1	5.81071
	Cr-Lo	0	<10	<25	<25	<25	<25	<10	<25	<25	<25	<25	<25	77.2	42.9	<25	<25	<25	<25	<25	<25	<25	<15	<25	<25	<25	<5	<25	80.8	<25	80.8	3	N/A	<5	7.175
	Cr-Pa	<20	<10	<25	<25	<25	<25	62.2	<25	<25	<25	<25	<15	<15	<25	<10	<25	<25	<25	<25	<25	<15	<25	<25	<25	<2	<1	<25	<20	<25	62.2	1	N/A	<1	2.22143
	lo|238 + F. crenata	<5	<10	86.4	<25	<25	<25	<25	<25	<25	<25	<25	<15	<25	<25	<25	<25	<25	<25	<25	<25	<25	<15	<25	<25	<25	<5	<25	<20	<25	86.4	1	N/A	<5	3.08571
	sy|589 + F. crenata	<5	82.8	<25	<25	<25	<25	<25	<25	<25	<25	<25	<15	<20	<25	<25	<25	<25	<25	<25	<25	<25	<10	<2	<25	<25	<1	<25	0	<25	82.8	1	N/A	0	2.95714
	F. crenata [Cr]	100	55.5	<25	<25	<25	<25	<25	<25	<25	<25	<25	<15	<25	<25	76.1	<25	55.2	<25	73.2	52.5	66.8	43.8	<25	<25	68.5	<5	<25	<20	<25	76.1	8	61.15	<5	17.5571
	Me-Ha-Lo-Lu	0	57	<25	<1	<25	<25	<25	<25	<5	<25	<15	<15	<20	<1	<10	<25	<25	<25	<25	<25	<25	<10	<2	<25	<25	<1	<25	<25	<25	57	1	N/A	<1	2.03571
	Ha/Pa-Lo-Lu	<20	<25	<25	<25	<25	<25	<25	<25	<25	<25	<25	<25	<25	<25	<25	<25	<25	<25	<25	<25	<25	<25	<25	<25	64.5	<1	<25	<25	<25	64.5	1	N/A	<1	2.30357
	Ha-Lo-Luf	<20	93.4	<25	<25	<25	<25	<25	<25	<25	<25	<25	87.4	<25	<25	<10	<25	<25	<25	<25	<15	<25	<10	<25	<25	<25	<1	<25	<25	<25	93.4	2	N/A	<1	6.45714
	lu|3 + F. hayatae	0	<25	<15	<25	<25	<25	<10	<25	<25	<25	<25	<25	88	<25	<25	<25	<25	<25	<25	<15	<25	<10	<25	<25	<25	<1	<25	<25	<25	88	1	N/A	<1	3.14286
	Lo-Lu cladew	100	48.3	<25	<25	<25	<25	88.8	<25	<25	<25	<25	<25	<15	<25	<25	37.2	<25	<25	<25	<25	<25	<15	<5	<25	<2	<5	<25	<20	60.2	88.8	4	N/A	<2	8.375
	F. longipetiolata [Lo]m,p,u	100	57.1	91.4	<25	<25	<25	84	<25	<25	<25	<10	44.2	<25	<25	<25	28.4	69	99	<25	99.7	100	<10	<25	<25	<2	96	<25	88.5	<25	100	11	88.5	<2	30.6179
	Longipetiolata grade†	0	<25	<10	<25	<25	<25	<15	<25	<25	<25	<25	<25	<25	<25	<25	58.9	<25	<1	<25	<1	0	<10	<25	<25	<2	<5	<25	<15	<25	58.9	1	N/A	0	2.10357
	F. lucida [Lu]m,p,r	100	28.2	85	<25	<25	41.4	64.8	<25	<25	<25	<25	<25	<15	28.4	<25	90.6	98.5	<25	<25	73.9	<25	93.4	97.4	<25	44.5	<5	<25	63.6	<25	98.5	12	69.35	<5	28.9179
	Split found in 28-gene tree	Conc.	F114	F128	F138	F159	F202	F253	F286	F289	P4	P12	P14	P21	P28	P34	P37	P38	P42	P48	P49	P50	P52	P54	P67	P69	P72	P90	P97	P98
	Split in strong conflict (BS ≥ 80) with the 28-gene tree																								Highly diffuse signal
	* F. grandifolia (s.l., N. America) + F. hayatae (both subspp.; East Asia) + F. sylvatica s.l. (≡ Westeurasian clade)
	† Value of the root-proximal split
	§ Gene F159: + cr|463 ; P12: + lo|291; P90: ha|372 sister to F. grandifolia
	‡ Gene F289: Except of lo|2, me|550, and me|554 (→ Gr); P4: or|674 grouping with Cr-Ha-Pa; P49: → footnote p
	a or|678 grouping with sg. Engleriana
	b Clade comprising F. lucida and most WEA indiv. received BS = 52
	c Clade comprising me|540, most East Asian and all Orientalis indiv. (BS = 54) connected with larger clade including me|550 (BS = 44) and lo|2 (BS = 35) ↔ Euamerican clade comprising me|550, me|554 + Gr + Sy
	d Longipetiolata + lu|3 grouping with most WEA indiv. (BS = 32/38)
	e East Asian individuals not sorted by species; F. longipetiolata strongly scattered
	f Excluding cr|434, grouping with F. hayatae
	g Perfect multinervis → japonica → engleriana grade
	h Conflicting edges building a west-Eurasian grade, from which the East Asian spp. evolved
	i pa|346 part of sg. Engleriana-mexicana lineage
	j gr|516 nested in West-Eurasian clade
	k Excluding or|678, placing with (unresolved) F. crenata
	l Best-supported topology with WEA grade: Or → Sy → Lo (BS = 45/48); pa|345 either sister to Hidalgo grandifolia (BS = 25) or most sg. Engleriana (BS = 25)
	m Including lu|160
	n Including lu|3 + lu|160
	o Two clearly structured subclades (BS = 70/54) in sg. Engleriana, each with on F. japonica as sister to rest (only F. engleriana vs F. multinervis + en|12)
	p Best-supported splits places the F. japonica as a grade (BS = 27/45) to a mixed cross-continental clade (BS = 87) including one Hidalgo indiv. (me|540), F. lucida as well as pa|345 and lo|238 (part of lucida-lineage)
	q pa|345 grouping with sg. Engleriana, me|554 with sg. Fagus
	r lo|291 grouping with (BS = 38)/placed as sister (BS = 48) to F. lucida; Hidalgo indivs embedded in a F. hayatae-F. longipetiolata clade (BS = 39/41/72/69)
	s Sg. Engleriana subtree incl. pa|331
	t F. longipetiolata forming a grade (BS=25/40/98), in which the subsp. pashanica are nested, and in conflict with split collecting the other two and F. lucida (BS=41)
	u With cr|448 → lu|3 (BS=55) as sister to → F. longipetiolata (BS=34)
	v Only F. grandifolia + ha|372 subtree with BS > 70; the remainder has few splits with BS > 25 (ja|419 + lo|2; lu|198 + pa|345/… + ha|359; ha|359 + lo|238; en|1/5/64) within Turkish orientalis (BS=32) placed outside the main clade (BS=35/58)
	w Lo-Lu clade placed as sister to sg. Fagus (BS=36) → lo|232 (BS=31); lu|132 grouping with pa|345 and Taiwan-F. hayatae

## Sheet: P4 2ISP
				Mutation	SNP	SNP	SNP	SNP	SNP	SNP	SNP	SNP	ONM	SNP	SNP	SNP	SNP	SNP	ID	SNP	SNP	SNP	SNP	SNP	SNP	SNP	SNP	SNP	SNP	SNP	SNP	SNP	SNP	SNP	SNP	SNP	SNP	SNP	SNP	SNP	SNP	SNP	SNP	SNP
Species/group	Origin	Indiv.	Zygosity*	Genotype	#14	#66	#110	#117	#118	#122	#126	#129	#151–54	#165	#173	#185	#190	#221	#230–234	#239	#273	#275	#284	#293	#296	#299	#303	#321	#327	#361	#362	#372	#381	#384	#387	#405	#407	#423	#437	#446	#455	#492	#504	#551
engleriana	CN: Hubei	11	Homo	En	T	A	C	C	G	A	A	G	GAGA	T	A	G	C	T	CGAGG	T	A	G	C	T	C	A	G	T	A	T	T	A	A	G	A	A	A	G	A	A	T	T	G	G
engleriana	CN: Shaanxi	12	Homo	En	T	A	C	C	G	A	A	G	GAGA	T	A	G	C	T	CGAGG	T	A	G	C	T	C	A	G	T	A	T	T	A	A	G	A	A	A	G	A	A	T	T	G	G
engleriana	CN: Hubei	1	Hetero	anc. ENG × En	T	A	C	C	G	A	A	G	GAGA	K	A	G	C	T	CGAGG	T	A	G	C	T	C	A	G	T	A	T	T	A	A	G	A	A	A	G	A	A	T	T	G	G
engleriana	CN: Shaanxi	5	Homo	→ Ja	T	A	C	C	G	A	A	G	GAGA	G	A	G	C	T	GG	T	A	G	C	T	C	A	G	T	A	T	T	A	A	G	A	A	A	G	A	A	T	T	G	G
japonica	JP: Nagano	418	Homo	Ja	T	A	C	C	G	A	A	G	GAGA	G	A	G	C	T	AG	T	A	G	C	T	C	A	G	T	A	T	T	A	A	G	A	A	A	G	A	A	T	T	G	G
japonica	JP: Shiga	419	Homo	Ja	T	A	C	C	G	A	A	G	GAGA	G	A	G	C	T	AG	T	A	G	C	T	C	A	G	T	A	T	T	A	A	G	A	A	A	G	A	A	T	T	G	G
engleriana	CN: Henan	64	Homo	anc. ENG	T	A	C	C	G	A	A	G	GAGA	G	A	G	C	T	CGAGG	T	A	G	C	T	C	A	G	T	A	T	T	A	A	G	A	A	A	G	A	A	T	T	G	G
multinervis	KR: Ulleungdo	379	± Homo	anc. ENG	T	r	C	C	G	A	A	G	GAGA	G	A	G	C	T	CGAGG	T	A	G	C	T	C	A	G	T	A	T	T	A	A	G	A	A	A	G	A	A	T	T	G	G
multinervis	KR: Ulleungdo	396	Homo	anc. ENG	T	A	C	C	G	A	A	G	GAGA	G	A	G	C	T	CGAGG	T	A	G	C	T	C	A	G	T	A	T	T	A	A	G	A	A	A	G	A	A	T	T	G	G
longipetiolata	CN: Fujian	291	Homo	anc. FAG	T	A	C	C	G	A	A	G	GAGA	G	A	G	C	T	CGAGG	T	A	G	C	T	A	A	G	C	A	A	T	A	A	G	A	A	A	G	A	A	T	T	A	G
grandifolia	MX: Hidalgo	540	Homo	anc. FAG	T	A	C	C	G	A	A	G	GAGA	G	A	G	C	T	CGAGG	T	A	G	C	T	A	A	G	C	A	A	T	A	A	G	A	A	A	G	A	A	T	T	A	G
grandifolia	MX: Hidalgo	550	Homo	anc. FAG	T	A	C	C	G	A	A	G	GAGA	G	A	G	C	T	CGAGG	T	A	G	C	T	A	A	G	C	A	A	T	A	A	G	A	A	A	G	A	A	T	T	A	G
grandifolia	MX: Hidalgo	554	Homo	anc. FAG	T	A	C	C	G	A	A	G	GAGA	G	A	G	C	T	CGAGG	T	A	G	C	T	A	A	G	C	A	A	T	A	A	G	A	A	A	G	A	A	T	T	A	G
grandifolia	US: Virginia	494	Hetero	anc. FAG (× Gr)	T	A	C	C	G	A	A	G	GAGA	G	A	G	C	T	CGAGG	T	A	G	C	T	A	M	G	C	A	A	T	A	A	G	A	A	A	G	A	A	T	T	A	G
grandifolia	US: Alabama	516	Hetero	anc. FAG (× Gr)	T	A	C	C	G	A	A	G	GAGA	G	A	G	C	T	CGAGG	T	A	G	C	T	A	M	G	C	A	A	T	A	A	G	A	A	A	G	A	A	T	T	A	G
grandifolia	US: Tennessee	485	Hetero	anc. FAG × Gr	T	A	Y	C	G	A	A	G	GAGA	G	A	G	C	T	CGAGG	T	A	G	C	w	A	M	G	C	A	A	T	A	A	G	A	A	A	G	A	A	T	T	A	G
grandifolia	US: New York	8	Homo	Gr	T	A	T	C	G	A	A	G	GAGA	G	A	G	C	T	TGAGG	T	A	G	C	T	A	C	G	C	A	A	T	A	A	G	A	A	A	G	A	A	T	T	A	G
crenata	JP: Toyama	463	Hetero	anc. FAG × Cr	T	A	C	C	G	r	A	G	GRGA	G	A	G	C	T	CRAGG	T	A	G	C	T	A	A	G	C	A	A	T	A	R	R	A	A	A	G	A	A	T	T	A	G
crenata	JP: Gunma	434	± Homo	CrHa ×	T	A	C	C	G	A	A	G	GGGA	G	A	G	C	T	CAAGG	T	A	G	C	T	A	A	G	C	A	A	T	A	R	R	A	A	A	G	A	A	T	T	A	G
crenata	JP: Ehime	448	Homo	CrHa (Cr)	T	A	C	C	G	A	A	G	GGGA	G	A	G	C	T	CAAGG	T	A	G	C	T	A	A	G	C	A	A	T	A	A	G	A	A	A	G	A	A	T	T	A	G
hayatae	TW	359	± Homo	CrHa	T	A	C	C	G	A	A	r	GGGA	G	A	G	C	T	CGAGG	T	A	G	C	T	A	A	G	C	A	A	T	A	A	G	R	A	A	G	A	A	T	T	A	G
hayatae	TW	372	± Homo	CrHa	T	A	C	C	G	A	A	G	GGGA	G	A	G	C	T	CGAGG	T	A	G	C	T	A	A	r	C	A	A	y	A	A	G	R	A	A	G	A	A	T	T	A	G
hayatae	CN: Zhejiang	331	Homo	CrHa (Ha)	T	A	C	C	G	A	A	G	GGGA	G	A	G	C	T	CGAGG	T	A	G	C	T	A	A	G	C	A	A	T	A	A	G	A	A	A	G	A	G	T	T	A	G
hayatae	CN: Sichuan	345	Homo	CrHa (Ha)	T	A	C	C	G	A	A	G	GGGA	G	A	G	C	T	CGAGG	T	A	G	C	T	A	A	G	C	A	A	T	A	A	G	A	A	A	G	A	G	T	T	A	G
longipetiolata	CN: Jiangxi	2	Homo	± anc. FAG	T	A	C	C	G	A	A	G	GAGA	G	A	G	C	T	CGAGG	C	A	G	C	T	A	A	G	C	A	A	T	A	A	G	A	A	g	G	g	A	a	T	A	G
longipetiolata	CN: Jiangxi	238	± Homo	LoLu	T	A	C	C	A	A	A	G	GAGA	G	A	s	C	T	CGAGG	C	A	G	T	T	A	A	G	C	A	A	T	A	A	G	A	A	A	G	A	A	T	T	A	G
longipetiolata	CN: Sichuan	232	Homo	LoLu	T	A	C	C	A	A	A	G	GAGA	G	A	G	C	T	CGAGG	C	A	G	T	T	A	A	G	C	A	A	T	A	A	G	A	g	A	G	A	A	T	T	A	G
lucida	CN: Zhejiang	3	Homo	LoLu	T	A	C	C	G	A	A	G	GAGA	G	A	G	C	T	CGAGG	C	A	G	T	T	A	A	G	C	A	A	T	A	A	G	A	A	A	G	A	A	T	T	A	G
lucida	CN: Hunan	198	Hetero	der. FAG	G	A	C	C	G	A	A	G	GAGA	G	A	G	C	T	CGAGG	Y	r	G	T	T	A	A	G	C	A	A	T	A	A	G	A	A	A	r	A	A	T	k	A	G
lucida	CN: Yunnan	132	Hetero	± anc. FAG	G	A	C	C	G	A	A	G	GAGA	G	A	G	C	Y	CGAGG	T	A	G	C	T	A	A	G	C	A	A	T	A	A	G	A	A	A	G	A	A	T	T	A	G
lucida	CN: Sichuan	160	Hetero	± anc. FAG	G	A	C	C	G	A	A	G	GAGA	G	A	G	C	Y	CGAGG	T	A	G	C	T	A	A	G	C	A	A	T	A	A	G	A	A	A	G	A	A	T	T	A	G
orientalis inc. sed.	TR: Osmaniye	674	Hetero	CrHa × WEA	T	A	C	y	G	A	w	G	RRGA	G	r	G	C	T	CGAGG	T	A	y	Y	T	A	A	G	C	M	A	T	A	A	G	R	A	A	G	A	A	T	T	A	G
orientalis inc. sed.	TR: Osmaniye	678	Homo	WEA	T	A	C	C	G	A	A	G	AAGA	G	A	G	t	T	CGAGG	T	A	G	T	T	A	A	G	C	C	A	T	r	A	G	G	A	A	G	A	A	T	T	A	G
western orientalis	TR: Burgas	662	Homo	WEA	T	A	C	C	G	A	A	G	AAGA	G	A	G	C	T	CGAGG	T	A	G	T	T	A	A	G	C	C	A	T	A	A	G	G	A	A	G	A	A	T	T	A	G
sylvatica	UK: Surrey	559	Hetero	WEA	T	A	C	C	G	A	A	G	AAGA	G	A	G	C	T	CGAGG	T	A	G	T	T	A	A	G	C	C	A	T	A	A	G	G	A	A	G	A	A	T	T	A	S
sylvatica	CH: Neuchâtel	586	Hetero	WEA	T	A	C	C	G	A	A	G	AAGA	G	A	G	C	T	CGAGG	T	A	G	T	T	A	A	G	C	C	A	T	A	A	G	G	A	A	G	A	A	T	T	A	S
* Homozygotic = no sequence difference between Jiang et al.'s inferred haplotypes … _1 and … _2;
heterozygotic = showing potentially systematic 2ISPs (e.g. polymorphism cover the consensual and species-exlusive point mutation);
± homozygotic = only stochastically distributed, singleton 2ISPs.

## Sheet: P12 2ISP
				Mutation	SNP	SNP	SNP	SNP	SNP	SNP	SNP	SNP	SNP	SNP	SNP	SNP	SNP	multi-SNP					SNP	SNP	SNP	SNP	linked SNP	SNP	SNP	SNP	SNP	SNP	SNP	SNP	dSNP		SNP	SNP	SNP
Species/group	Origin	Individual	Zygosity	Genotype	#5	#26	#29	#47	#50	#88	#125	#128	#146	#173	#224	#230	#284	#288	#290	#291	#293	#294	#317	#359	#371	#383	#428…487f	#535	#539	#551	#587	#590	#618	#653	#664	#695	#700	#710	#722
engleriana	CN: Hubei	1	Homo-	ENG	T	C	C	C	T	G	A	A	A	A	T	G	T	C	G	G	T	A	A	C	G	C	G … AA	T	A	C	T	T	A	T	C	C	T	T	a
engleriana	CN: Hubei	11	Homo-	ENG	T	C	C	C	T	G	A	A	A	A	T	G	T	C	G	G	T	A	A	C	G	C	G … AA	T	A	C	T	T	A	T	C	C	T	T	G
engleriana	CN: Shaanxi	12	Homo-	ENG	T	C	C	C	T	G	A	A	A	A	T	G	T	C	G	G	T	A	A	C	G	C	G … AA	T	A	C	T	T	A	T	C	C	T	T	G
engleriana	CN: Shaanxi	5	Homo-	ENG	T	C	C	C	T	G	A	A	A	A	T	G	T	C	G	G	T	A	A	C	G	C	G … AA	T	A	C	T	T	A	T	C	C	T	T	G
engleriana	CN: Henan	64	Homo-	ENG	T	C	C	C	T	G	A	A	A	A	T	G	T	C	G	G	T	A	A	C	G	C	G … AA	T	A	C	T	T	A	T	C	C	T	T	G
japonica	JP: Nagano	418	Homo-	ENG	T	C	C	C	T	G	A	A	A	A	T	G	T	C	G	G	T	A	A	C	G	C	G … AA	T	A	C	T	T	A	T	C	C	T	T	G
multinervis	KR: Ulleungdo	379	Homo-	ENG	T	C	C	C	T	G	A	A	A	A	T	G	T	C	G	G	T	A	A	C	G	C	G … AA	T	A	C	T	T	A	T	C	C	T	T	G
multinervis	KR: Ulleungdo	396	Homo-	ENG	T	C	C	C	T	G	A	A	A	A	T	G	T	C	G	G	T	A	A	C	G	C	G … AA	T	A	C	T	T	A	T	C	C	T	T	G
hayatae	TW	372	Homo-	EAS	T	C	C	C	C	G	A	A	A	A	T	A	T	C	A	G	T	A	T	C	G	C	A … CT	T	A	C	T	G	A	T	C	T	T	C	G
hayatae	CN: Zhejiang	331	Homo-	EAS	T	C	C	C	C	G	A	A	A	A	T	A	T	t	A	G	T	A	T	C	G	C	A … CT	T	A	C	T	G	A	T	C	T	T	C	G
hayatae	CN: Sichuan	345	Homo-	EAS	T	C	C	C	C	G	A	A	A	A	T	A	T	C	A	G	T	c	T	C	G	C	A … CT	T	A	C	c	G	A	T	C	T	T	C	G
hayatae	TW	359	Homo-	EAS	T	T	C	C	C	G	A	A	A	A	T	A	T	C	A	G	T	A	T	C	G	C	A … CT	T	A	C	T	G	A	T	C	T	T	T	G
crenata	JP: Gunma	434	Homo-	EAS	T	T	C	C	C	G	A	A	A	A	T	A	T	C	A	G	T	A	T	C	G	C	A … CT	T	A	C	T	G	A	T	C	T	T	T	G
crenata	JP: Ehime	448	Homo-	EAS	T	T	C	C	C	G	A	A	A	A	T	A	T	C	A	G	T	A	T	C	G	C	A … CT	T	A	C	T	G	A	T	C	T	T	T	G
lucida	CN: Zhejiang	3	Homo-	EAS	T	T	C	C	C	G	A	A	A	A	T	A	T	C	A	G	T	A	T	C	G	C	A … CT	T	A	C	T	G	A	T	C	T	T	T	G
crenata	JP: Toyama	463	Hetero-	EAS (×)	Y	T	C	C	C	G	A	A	A	A	T	A	T	C	A	G	T	A	T	y	G	C	A … CT	T	A	C	T	G	A	k	C	T	T	T	G
lucida	CN: Hunan	198	± Homo-	EAS (×)	Y	T	C	C	C	G	A	A	A	A	T	A	T	C	A	G	T	A	T	C	G	C	A … CT	T	A	C	T	G	A	T	C	T	T	T	G
lucida	CN: Yunnan	132	Homo-	EAS	C	T	C	C	C	G	A	A	A	A	T	A	T	C	A	G	T	A	T	C	G	C	A … CT	T	A	C	T	G	A	T	C	T	T	T	G
lucida	CN: Sichuan	160	Homo-	EAS	C	T	C	C	C	G	A	T	A	A	T	A	T	C	A	G	T	A	T	C	G	C	A … CT	T	A	C	T	G	A	T	C	T	T	T	G
longipetiolata	CN: Sichuan	232	Homo-	EAS(∞der.FAG)	C	T	C	C	C	G	A	A	A	A	T	A	a	C	A	G	T	A	T	C	A	C	A … CT	T	G	C	T	G	A	T	C	T	T	a	G
longipetiolata	CN: Jiangxi	238	Homo-	der.FAG(∞EAS)	T	C	C	C	C	G	A	A	G	A	C	A	T	C	A	G	T	A	T	C	A	T	A … CT	T	G	C	T	G	G	T	C	T	c	T	G
longipetiolata	CN: Jiangxi	2	Homo-	anc.FAG(∞EAS)	T	C	C	C	C	c	A	A	A	A	C	A	T	C	A	G	T	A	A	C	A	T	A … CT	T	A	C	T	G	A	T	C	T	T	T	G
			Possible sg. Fagus ancestor	anc. FAG	T	C	C	C	C	G	A	A	A	A	C/T	A	T	C	A	G	T	A	A	C	G	C/T	G … AA	T	G/A	C	T		G/A	T	C	T	T	T	G
longipetiolata	CN: Fujian	291	Homo-	± der. FAG	T	T	C	C	C	G	A	A	G	A	C	A	T	C	A	G	T	A	A	C	A	T	G … AA	T	G	C	T	G	G	T	C	T	T	T	G
grandifolia	US: New York	8	Homo-	Gr	T	T	T	T	C	G	A	A	A	A	C	A	T	C	A	A	C	A	A	C	G	T	G … AA	T	G	C	T	G	G	T	C	T	T	T	G
grandifolia	US: Virginia	494	Homo-	Gr	T	T	T	T	C	G	A	A	A	A	C	A	T	C	A	G	C	A	A	C	G	T	G … AA	T	G	C	T	G	G	T	C	T	T	T	G
grandifolia	US: Alabama	516	Homo-	Gr	T	T	T	T	C	G	A	A	A	A	C	A	T	C	A	G	C	A	A	C	G	T	G … AA	T	G	C	T	G	G	T	C	T	T	T	G
grandifolia	MX: Hidalgo	540	Homo-	Gr	T	T	T	T	C	G	A	A	A	A	C	A	T	C	A	G	C	A	A	C	G	T	G … AA	T	G	C	T	G	G	T	C	T	T	T	G
grandifolia	MX: Hidalgo	554	Homo-	Gr	T	T	T	T	C	G	A	A	A	A	C	A	T	C	A	G	C	A	A	C	G	T	G … AA	T	G	C	T	G	G	T	C	T	T	T	G
grandifolia	MX: Hidalgo	550	Homo-	Gr	T	T	T	T	C	G	A	A	A	g	C	A	T	C	A	G	C	A	A	C	G	T	G … AA	T	G	C	T	G	G	T	C	T	T	T	G
orientalis inc. sed.	TR: Osmaniye	678	Hetero-	→ WEA	T	C	C	C	C	G	A	A	R	A	C	A	T	C	A	G	T	A	A	C	G	T	G … AA	W	G	C	T	G	G	T	C	T	T	T	G
sylvatica	CH: Neuchâtel	586	Homo-	WEA	T	C	C	C	C	G	G	A	A	A	C	A	T	C	A	G	T	A	A	C	G	T	G … AA	A	G	C	T	G	G	T	A	T	T	T	G
western orientalis	TR: Burgas	662	Homo-	WEA	T	C	C	C	C	G	G	A	A	A	C	A	T	C	A	G	T	A	A	C	G	T	G … AA	A	G	C	T	G	G	T	A	T	T	T	G
orientalis inc. sed.	TR: Osmaniye	674	Homo-	WEA	T	C	C	C	C	G	G	A	A	A	C	A	T	C	A	G	T	A	A	C	G	T	G … AA	A	G	C	T	G	G	T	A	T	T	T	G
sylvatica	UK: Surrey	559	Homo-	WEA	T	C	C	C	C	G	G	A	A	A	C	A	T	C	A	G	T	A	A	C	G	C	G … AA	A	G	T	T	G	G	T	A	T	T	T	G

## Sheet: P14 2ISP
				Mutation	ID	SNP	SNP	SNP	SNP	SNP	SNP	SNP	SNP	SNP	SNP	SNP	cSNP	SNP	SNP	SNP	SNP	SNP	SNP	SNP	SNP	SNP	SNP	SNP	cSNP			SNP	SNP	SNP	SNP	SNP	SNP	SNP	SNP	SNP	SNP	SNP	SNP	cSNP
Species/group	Origin	Individual	Zygosity	Genotype	#9--14	#21	#46	#69	#84	#106	#108	#128	#133	#138	#141	#159	#160	#181	#187	#189	#195	#198	#201	#219	#246	#285	#309	#321	#325	#326	#328	#347	#369	#405	#407	#422	#423	#429	#459	#461	#477	#486	#492	#497	#498
engleriana	CN: Shaanxi	5	Homo-	der. ENG	TCC-TTC	A	A	T	C	T	C	C	A	C	C	A	CA	C	C	C	T	C	C	g	A	A	C	T	C	A	A	A	G	A	T	C	C	C	C	T	G	T	T	T	T
engleriana	CN: Shaanxi	12	Homo-	der. ENG	TCC-TTC	A	A	T	C	T	C	C	A	C	C	A	CA	C	C	C	T	C	C	C	A	A	C	T	C	A	A	A	G	A	T	C	C	C	C	T	G	T	T	T	T
engleriana	CN: Hubei	1	Hetero-	ENG ×	TCC-TTC	A	A	T	C	T	C	C	W	C	C	A	CA	C	Y	C	T	C	C	C	A	A	C	T	C	A	A	R	G	A	T	C	C	C	C	T	G	T	T	T	T
engleriana	CN: Hubei	11	Homo-	± der. ENG	TCC-TTC	A	A	T	C	T	T	C	A	C	C	A	CA	C	T	C	T	C	C	C	A	A	C	T	C	A	A	A	G	A	T	C	C	C	C	T	G	T	T	T	T
japonica	JP: Nagano	418	± Homo-	± der. ENG	TCC-TTC	A	A	T	C	T	C	C	A	C	C	A	sw	C	T	C	T	C	C	C	A	A	C	T	C	A	A	A	G	A	T	A	C	C	C	T	G	T	T	T	G
japonica	JP: Shiga	419	Homo-	± der. ENG	TCC-TTC	A	A	T	C	T	C	C	A	C	C	A	CA	C	T	C	T	C	C	C	A	A	C	T	C	A	A	A	G	A	T	A	C	C	C	T	G	T	T	T	G
engleriana	CN: Henan	64	Hetero-	± anc. ENG	TCC-TTC	A	A	T	C	T	Y	C	W	C	C	A	CA	C	T	C	T	C	C	C	A	A	C	T	C	A	A	R	G	A	T	C	C	C	C	T	G	T	T	T	G
multinervis	KR: Ulleungdo	396	Hetero-	ENG ×	TCC-TTC	A	A	T	C	T	C	C	W	Y	C	A	CA	C	T	C	T	C	C	C	A	A	C	T	M	A	A	A	G	A	T	M	C	C	C	T	G	G	T	T	G
multinervis	KR: Ulleungdo	379	Hetero-	ENG ×	TCC-TTC	r	A	T	C	T	C	C	T	Y	C	A	CA	C	T	C	T	C	C	C	A	A	C	T	M	r	A	A	G	A	T	C	y	C	C	T	G	K	T	T	G
			sg. Engleriana ancestor	anc. ENG	TCC-TTC	A	A	T	C	T	C	C	T	C	C	A	CA	C	T	C	T	C	C	C	A	A	C	T	C	A	A	A	G	A	T	C	C	C	C	T	G	T	T	T	G
sylvatica	UK: Surrey	559	± Homo-	A-Sy	[TCC]2	A	A	C	C	C	C	T	C	C	T	C	CA	C	T	C	C	C	C	C	A	A	T	C	C	A	A	A	C	R	T	C	C	A	T	T	G	T	C	T	G
sylvatica	CH: Neuchâtel	586	± Homo-	A-Sy	[TCC]2	A	A	C	C	C	C	T	C	C	T	C	CA	C	T	C	C	C	C	C	A	A	T	C	C	A	A	A	C	R	T	C	C	A	T	T	G	T	C	T	G
grandifolia	US: New York	8	Homo-	anc. A	[TCC]2	A	T	C	C	C	C	T	C	C	T	C	CA	C	T	C	C	C	C	C	A	A	T	C	C	A	c	A	G	A	T	C	C	A	C	T	G	T	C	T	G
grandifolia	US: Tennessee	485	Homo-	anc. A	[TCC]2	A	T	C	C	C	C	T	C	C	T	C	CA	C	T	C	C	C	C	C	A	A	T	C	C	A	A	A	G	A	T	C	C	A	C	T	G	T	C	T	G
grandifolia	US: Virginia	494	± Homo-	anc. A	[TCC]2	A	W	C	C	C	C	T	C	C	T	C	CA	C	T	C	C	C	C	C	A	A	T	C	C	A	A	A	G	A	T	C	C	A	C	T	G	T	C	T	G
grandifolia	US: Alabama	516	± Homo-	anc. A	[TCC]2	A	W	C	C	C	C	T	C	C	T	C	CA	C	T	C	C	C	C	C	A	A	T	C	C	A	A	A	G	A	w	C	C	A	C	T	G	T	C	T	G
grandifolia	MX: Hidalgo	554	Homo-	anc. A	[TCC]2	A	A	C	C	C	C	T	C	C	T	C	CA	C	T	C	C	C	C	C	A	A	T	C	C	A	A	A	G	A	T	C	C	A	C	T	G	T	C	T	G
grandifolia	MX: Hidalgo	550	Hetero-	anc. A × B-Mx	[TCC]2	A	A	Y	C	C	C	Y	Y	C	Y	C	CA	C	T	Y	C	C	Y	C	A	R	Y	Y	C	A	A	A	G	A	T	C	C	M	C	W	R	T	C	T	G
grandifolia	MX: Hidalgo	540	Homo-	B-Mx	[TCC]2	A	A	T	C	C	C	C	T	C	C	C	CA	C	T	T	C	C	T	C	A	G	C	T	C	A	A	A	G	A	T	C	C	C	C	A	A	T	C	T	G
western orientalis	TR: Burgas	662	Homo-	B-WEA	[TCC]2	A	A	T	C	C	C	C	T	C	C	C	CA	A	T	T	C	T	T	C	A	G	G	T	C	A	A	A	G	A	T	C	C	A	C	T	G	T	C	T	G
orientalis inc. sed.	TR: Osmaniye	674	Homo-	B-WEA	[TCC]2	A	A	T	C	C	C	C	T	C	C	C	CA	A	T	T	C	T	T	C	A	G	G	T	C	A	A	A	G	A	T	C	C	A	C	T	G	T	C	T	G
orientalis inc. sed.	TR: Osmaniye	678	Homo-	B-WEA	[TCC]2	A	A	T	C	C	C	C	T	C	C	C	CA	A	T	T	C	T	T	C	A	G	G	T	C	A	A	A	G	A	T	C	C	A	C	T	G	T	C	T	G
crenata	JP: Ehime	448	Homo-	anc. B	[TCC]2	A	A	T	C	C	C	C	T	C	C	C	CA	C	T	T	C	C	T	C	A	G	C	T	C	A	A	A	G	A	T	C	C	A	C	T	G	T	C	T	G
crenata	JP: Toyama	463	Homo-	anc. B	[TCC]2	A	A	T	C	C	C	C	T	C	C	C	CA	C	T	T	C	C	T	C	A	G	C	T	C	A	A	A	G	A	T	C	C	A	C	T	G	T	C	T	G
hayatae	CN: Zhejiang	331	Homo-	anc. B	TCC	A	A	T	C	C	C	C	T	C	C	C	CA	C	T	T	C	C	T	C	A	G	C	T	C	A	A	A	G	A	T	C	C	A	C	T	G	T	C	T	G
hayatae	CN: Sichuan	345	Homo-	anc. B	[TCC]2	A	A	T	C	C	C	C	T	C	C	C	CA	C	T	T	C	C	T	C	A	G	C	T	C	A	A	A	G	A	T	C	C	A	C	T	G	T	C	T	G
hayatae	TW	359	Homo-	anc. B	[TCC]2	A	A	T	C	C	C	C	T	C	C	C	CA	C	T	T	C	C	T	C	A	G	C	T	C	A	A	A	G	A	T	C	C	A	C	T	G	T	C	T	G
hayatae	TW	372	Homo-	anc. B	[TCC]2	A	A	T	C	C	C	C	T	C	C	C	CA	C	T	T	C	C	T	C	A	G	C	T	C	A	A	A	G	A	T	C	C	A	C	T	G	T	C	T	G
longipetiolata	CN: Sichuan	232	Homo-	anc. B	[TCC]2	A	A	T	C	C	C	C	T	C	C	C	CA	C	T	T	C	C	T	C	A	G	C	T	C	A	A	A	G	A	T	C	C	A	C	T	G	T	C	T	G
longipetiolata	CN: Jiangxi	238	Homo-	anc. B	[TCC]2	A	A	T	C	C	C	C	T	C	C	C	CA	C	T	T	C	C	T	C	A	G	C	T	C	A	A	A	G	A	T	C	C	A	C	T	G	T	C	T	G
longipetiolata	CN: Fujian	291	Homo-	anc. B	[TCC]2	A	A	T	C	C	C	C	T	C	C	C	CA	C	T	T	C	C	T	C	A	G	C	T	C	A	A	A	G	A	T	C	C	A	C	T	G	T	C	T	G
lucida	CN: Zhejiang	3	Homo-	anc. B	[TCC]2	A	A	T	C	C	C	C	T	C	C	C	CA	C	T	T	C	C	T	C	A	G	C	T	C	A	A	A	G	A	T	C	C	A	C	T	G	T	C	T	G
lucida	CN: Yunnan	132	± Homo-	anc. B	[TCC]2	A	A	T	C	C	Y	C	T	C	C	C	CA	C	T	T	C	C	T	C	A	G	C	T	C	A	A	A	G	A	T	C	C	A	C	T	G	T	C	T	G
lucida	CN: Hunan	198	± Homo-	anc. B	[TCC]2	A	A	T	C	C	Y	C	T	C	C	C	CA	C	T	T	C	C	T	C	A	G	C	T	C	A	A	A	G	A	T	C	C	A	C	T	G	T	C	T	G
lucida	CN: Sichuan	160	± Homo-	anc. B	[TCC]2	A	A	T	C	C	T	C	T	C	C	C	CA	C	T	T	C	C	T	C	r	G	C	T	C	A	A	A	G	A	T	C	C	A	C	T	G	T	C	T	G
crenata	JP: Gunma	434	± Homo-	anc. B	TmC-TCC	A	A	T	C	C	C	C	T	C	C	C	CA	C	T	T	C	C	T	C	A	R	C	T	C	A	A	A	G	A	T	C	C	A	C	T	G	T	C	T	G
longipetiolata	CN: Jiangxi	2	Homo-	anc. B	TCC-TTC	A	A	T	C	C	C	C	T	C	C	C	CA	C	T	T	C	C	T	C	A	A	C	T	C	A	A	A	G	A	T	C	C	A	C	T	G	T	C	c	A
*A, B-haplotypes may represent partly sorted paralogues. Accession Fagus_mexicana_550_2 recombines elements of both main types (→ P14 2ISPs)

## Sheet: P21 2ISP
				Mutation type	SNP	mult.SNP	SNP	SNP	mult.SNP	SNP	SNP	SNP	SNP	SNP	SNP	SNP	SNP	SNP	SNP	SNP	SNP	SNP	SNP	SNP	SNP	cSNP		SNP	SNP	SNP	SNP	SNP	SNP	SNP	SNP	SNP	SNP	SNP	cSNP	SNP	SNP	SNP	SNP	SNP	cSNP		SNP	SNP	SNP
Species/group	Origin	Individual	Zygosity	Genotype	#17	#24–29	#40	#53	#63–68	#69	#95	#98	#143	#154	#193	#200	#209	#242	#244	#263	#281	#286	#299	#321	#336	#352	#353	#386	#404	#420	#428	#457	#494	#500	#509	#521	#540	#562	#574f	#631	#643	#674	#697	#706	#713	#714	#718	#734	#743
engleriana	CN: Shaanxi	12	Homo-	der. ENG	A	[AGG]2	C	G	AAA-TCC	A	C	T	G	T	T	A	T	C	C	C	G	T	A	T	A	C	G	A	A	T	A	G	G	T	T	T	A	G	TG	T	G	T	C	G	A	A	G	A	G
engleriana	CN: Henan	64	Homo-	der. ENG	A	[AGG]2	C	G	AAA-TCC	A	C	T	G	T	T	A	T	C	C	C	G	T	A	T	A	C	G	A	A	T	A	G	G	T	T	T	A	G	TG	T	G	T	C	G	A	A	G	A	G
engleriana	CN: Shaanxi	5	± Homo-	der. ENG	A	[AGG]2	C	G	AAA-TCC	A	C	T	G	T	T	A	T	C	C	C	G	T	A	Y	A	C	G	M	A	T	A	G	G	T	T	T	A	G	TG	T	G	T	C	G	A	A	G	A	G
engleriana	CN: Hubei	11	Homo-	± der. ENG	c	[AGG]2	C	G	AAA-TCC	A	C	T	G	T	T	A	T	C	C	C	G	T	A	C	A	C	G	C	A	T	A	G	G	T	T	T	A	G	TG	T	G	T	C	a	A	A	G	A	G
engleriana	CN: Hubei	1	± Homo-	± der. ENG	A	[AGG]2	C	G	AAA-TCC	r	C	T	G	T	k	A	T	C	C	C	G	T	A	Y	A	C	G	C	A	T	R	G	G	T	T	T	A	G	TG	T	G	T	C	G	A	A	G	A	G
japonica	JP: Nagano	418	± Homo-	± der. ENG	A	[AGG]2	C	G	AAA-TCC	A	C	T	G	T	T	A	T	C	C	C	G	T	A	Y	A	C	G	C	A	T	R	G	G	T	T	T	A	G	TG	T	G	T	C	G	A	A	G	c	G
japonica	JP: Shiga	419	± Homo-	± der. ENG	A	[AGG]2	g	G	AAA-TCC	A	C	T	G	k	T	A	T	C	C	C	G	T	A	Y	A	C	G	C	A	T	R	G	G	T	T	T	A	G	TG	T	G	T	C	G	A	A	G	A	G
multinervis	KR: Ulleungdo	396	Homo-	± der. ENG	A	[AGG]2	C	G	AAA-TCC	A	C	T	G	T	T	A	T	C	C	C	G	T	A	T	A	C	G	C	A	T	G	G	G	T	T	T	A	G	TG	T	G	T	C	G	A	A	G	A	G
multinervis	KR: Ulleungdo	379	± Homo-	anc. ENG	A	[AGG]2	C	C	AAA-TCC	A	C	T	G	T	T	A	T	C	C	C	G	T	A	Y	A	C	G	C	A	T	G	G	G	T	T	T	A	G	TG	T	G	T	C	G	A	A	G	A	G
			Sg. Engleriana ancestor	anc. ENG		[AGG]2	C	C	AAA-TCC	A	C	T	G	T	T	A	T	C	C	C	G	T	A	C	A	C	G	C	A	T	G	G	G	T	T	T	A	G	TG	T	G	T	C	G	A	A	G	A	G
grandifolia	US: New York	8	Homo-	Gr	A	[AGG]2	C	C	AAA-TCC	A	T	T	G	T	T	A	C	C	T	C	G	T	A	C	A	C	G	C	A	G	G	G	A	G	T	T	T	G	TG	T	G	T	C	G	A	A	G	A	G
grandifolia	US: Tennessee	485	± Homo-	Gr	A	[AGG]2	C	C	AAA-TCC	A	T	T	G	T	T	A	Y	C	T	C	G	T	A	C	A	C	G	C	A	G	G	G	G	G	T	T	T	G	TG	T	G	T	C	G	A	A	G	A	G
grandifolia	US: Virginia	494	Homo-	Gr	A	AcG-AaG	C	C	AAA-atC	A	T	T	G	T	T	A	T	C	T	C	G	T	A	C	A	C	G	C	A	G	G	G	G	G	T	T	T	G	TG	T	G	T	C	G	A	A	G	A	G
grandifolia	US: Alabama	516	Homo-	Gr	A	[AGG]2	C	C	AAA-TCC	A	T	T	G	T	T	A	T	C	T	C	G	T	A	C	A	C	G	C	A	G	G	G	G	G	T	T	T	G	TG	T	G	T	C	G	A	A	G	A	G
grandifolia	MX: Hidalgo	540	Homo-	Gr	A	[AGG]2	C	C	AAA-TCC	A	T	T	G	T	T	A	T	C	T	C	G	T	A	C	A	C	G	C	A	G	G	a	G	G	T	T	T	G	TG	T	G	T	C	G	A	A	G	A	G
grandifolia	MX: Hidalgo	550	Homo-	Gr	A	[AGG]2	C	C	AAA-TCC	A	T	T	G	T	T	A	T	C	T	C	G	T	A	C	A	C	G	C	A	G	G	G	G	G	T	T	T	G	TG	T	G	T	C	G	A	A	G	A	G
grandifolia	MX: Hidalgo	554	Homo-	Gr	A	[AGG]2	C	C	AAA-TCC	A	T	T	G	T	T	A	T	C	T	C	G	T	A	C	A	C	G	C	A	G	G	G	G	G	T	T	T	G	TG	T	G	T	C	G	A	A	G	A	G
			Possible sg. Fagus ancestor	anc. FAG	A	[AGG]2	C	C	AAA-TCC	A	C	T	G	T	T	A	T	C	C	C	G	T	A	C	A	C	G	C	A	G	G	G	G	G	T	T	T	G	TG	T	G	T	C	G	A	A	G	A	G
sylvatica	UK: Surrey	559	± Homo-	WEA	A	[AGG]2	C	C	AAA-TCC	A	C	T	G	T	T	A	T	C	C	T	G	T	T	C	A	C	r	C	A	G	G	G	G	G	T	T	T	G	TG	T	G	T	C	G	A	A	G	A	G
sylvatica	CH: Neuchâtel	586	± Homo-	WEA	A	[AGG]2	C	C	AAA-TCC	A	C	T	G	T	T	A	T	C	C	Y	G	T	T	C	A	C	G	C	A	G	G	G	G	G	T	T	T	G	TG	T	G	T	C	G	A	A	G	A	G
western orientalis	TR: Burgas	662	± Homo-	WEA	A	[AGG]2	C	C	AAA-TCC	A	C	T	G	T	T	A	T	C	C	Y	G	T	T	C	A	C	G	C	A	G	G	G	G	G	T	T	T	G	TG	T	G	T	C	G	A	A	G	A	G
orientalis inc. sed.	TR: Osmaniye	674	± Homo-	WEA	A	[AGG]2	C	C	AAA-TCC	A	C	T	a	T	T	A	T	C	C	C	G	T	T	C	A	C	G	C	A	G	G	G	G	G	T	T	T	r	TG	T	G	T	C	G	A	A	G	A	G
orientalis inc. sed.	TR: Osmaniye	678	± Homo-	WEA	A	[AGG]2	C	C	AAA-TCC	A	C	T	G	T	T	A	T	C	C	C	G	T	T	C	A	C	G	C	A	G	G	G	G	G	T	T	T	G	cG	T	G	T	C	G	A	A	G	A	G
hayatae	CN: Zhejiang	331	Homo-	Ha	A	[AGG]2	C	C	AAA-TCC	A	C	T	G	T	T	A	T	C	C	C	G	T	T	C	A	C	G	C	A	G	G	G	G	G	T	T	T	G	TG	T	T	A	C	G	A	A	A	A	A
hayatae	CN: Sichuan	345	Homo-	Ha	A	[AGG]2	C	C	AAA-TCC	A	C	T	G	T	T	A	T	C	C	C	G	T	T	C	A	C	G	C	A	G	G	G	G	G	T	T	T	G	TG	T	T	A	C	G	A	A	A	A	A
hayatae	TW	359	Homo-	Ha	A	[AGG]2	C	C	AAA-TCC	A	C	T	G	T	T	A	T	C	C	C	G	T	T	C	A	C	G	C	A	G	G	G	G	G	T	T	T	G	TG	T	T	A	C	G	A	A	A	A	A
hayatae	TW	372	Homo-	Ha	A	[AGG]2	C	C	AAA-TCC	A	C	T	G	T	T	A	T	C	C	C	G	T	T	C	A	C	G	C	A	G	G	G	G	G	T	T	T	G	TG	T	T	A	C	G	A	A	A	A	A
lucida	CN: Zhejiang	3	Homo-	Ha	A	[AGG]2	C	C	AAA-TCC	A	C	C	G	T	T	A	T	C	C	C	G	g	T	C	A	C	G	C	A	G	G	G	G	G	T	T	T	G	TG	T	T	A	C	G	A	A	A	A	A
lucida	CN: Yunnan	132	Hetero-	Ha × Lu	A	[AGG]2	C	C	AAA-TCC	A	C	T	G	T	T	M	T	C	C	C	G	T	W	C	A	C	G	C	W	G	G	G	G	K	y	T	A	G	TG	T	T	W	C	G	A	R	R	A	R
lucida	CN: Sichuan	160	± Homo-	Lu	A	AGA-AGG	C	C	AAA-TCC	A	C	T	G	T	T	C	T	C	C	C	G	T	A	C	A	T	G	C	T	G	G	G	R	T	T	T	A	G	TG	T	T	T	C	G	A	G	G	A	G
lucida	CN: Hunan	198	± Homo-	Lu	A	AGA-AGG	C	C	AAA-TCC	A	C	T	G	T	T	C	T	C	C	C	G	T	A	C	A	T	G	C	T	G	G	G	R	T	T	T	A	G	TG	T	T	T	C	G	A	G	G	A	G
			Possible East Asian precursor	anc. EAS	A	[AGG]2	C	C	AAA-TCC	A	C	T	G	T	T	A	T	C	C	C	G	T	A	C	A	C	G	C	A	G	G	G	G	T	T	T	A	G	TG	T	T	T	C	G	A	A	G	A	G
longipetiolata	CN: Sichuan	232	± Homo-	CrLo	A	[AGG]2	C	C	AAA-TCC	A	C	T	G	T	T	A	T	T	C	C	G	T	A	C	A	C	G	C	A	G	G	G	G	T	T	T	A	G	TG	T	T	A	C	G	A	A	A	A	R
crenata	JP: Gunma	434	Homo-	CrLo	A	[AGG]2	C	C	AAA-TCC	A	C	T	G	T	T	A	T	T	C	C	G	T	A	C	A	C	G	C	A	G	G	G	G	T	T	a	A	G	TG	T	T	A	C	G	A	A	A	A	G
crenata	JP: Ehime	448	Hetero-	CrLo	A	[AGG]2	C	C	AAA-TCC	A	C	Y	G	T	T	A	T	T	C	C	R	T	A	C	r	C	G	C	A	G	G	G	G	T	T	T	A	G	TG	y	T	A	C	G	A	A	A	A	G
crenata	JP: Toyama	463	Hetero-	CrLo	A	[AGG]2	C	C	AAA-TCC	A	C	Y	G	T	T	A	T	T	C	C	R	T	A	C	A	C	G	C	A	G	R	G	G	T	T	T	A	G	TG	T	T	W	C	G	A	A	A	A	G
longipetiolata	CN: Fujian	291	Hetero-	CrLo	A	[AGG]2	C	C	AAA-TCC	A	C	T	G	T	T	A	T	T	C	C	G	T	A	C	A	C	G	C	A	G	G	G	G	T	T	T	A	G	Tk	T	T	A	y	G	M	A	A	A	G
longipetiolata	CN: Jiangxi	238	Homo-	CrLo	A	[AGG]2	C	C	AAA-TCC	A	C	T	G	T	T	A	T	T	C	C	G	T	A	C	A	C	G	C	A	G	G	G	G	T	T	T	A	G	TG	T	T	A	C	G	C	A	A	A	G
longipetiolata	CN: Jiangxi	2	Homo-	CrLo	A	[AGG]2	C	C	AAA-TCC	A	C	T	G	T	T	A	T	T	C	C	G	T	A	C	A	C	G	C	A	G	G	G	G	T	T	T	A	G	TG	T	T	A	C	G	C	A	A	A	G
[truncated: 8 more columns]

[truncated: 52 more sheets: P28 2ISP, P34 2ISP, P37 2ISP, P38 2ISP, P42 2ISP, P48 2ISP, P49 2ISP, P50 2ISP, P52 2ISP, P54 2ISP, P67 2ISP, P69 2ISP, P72 2ISP, P90 2ISP, P97 2ISP, P98 2ISP, F114 2ISP, F128 2ISP, F138 2ISP, F159 2ISP …]
